# Supplementary material for: Identification of genes modified by N6-methyladenosine in patients with colorectal cancer recurrence
Source: Front Genet. 2022 Oct 17;13:1043297. doi: 10.3389/fgene.2022.1043297 (PMC9618605; doi:10.3389/fgene.2022.1043297)
Supplement: Supplementary file 1 [file DataSheet1.xlsx]

## Sheet: Table S1
Table S1. Summary of Clinical characteristics of patients with colon cancer in four datasets.
Characteristics	GSE39582 dataset	GSE72790 dataset	GSE103479 dataset	TCGA dataset
No. of patients	558	95	151	55
Platform	Affymetrix U133 Plus 2.0 Array	Illumina HiSeq 2000	Almac Diagnostics Custom Xcel array	Illumina HiSeq 2000
Age (years)
Range	22-97	21-84	36.60-94	41-85
Median	69	62	71	66
Gender
Female	248	36	68	21
Male	310	59	83	34
Stage
I/II	303	NA	82	10
III/IV	251	NA	69	42
Unknown	4	NA	0	3
MSI/MMR status
Yes	73	NA	NA	NA
No	439	NA	NA	NA
Unknown	46	NA	NA	NA
Chemotherapy adjunct
Yes	239	95	66	NA
No	319	0	85	NA
Recurrence
Yes	164	87	42	55
No	394	8	109	0
Overall survival (months)
Range	0-201	2.267-76.12	0.23-217.9	0-82.392
Median	53	22.05	50.14	17.028

## Sheet: Table S2
Table S2. Summary of m6A methylation modification pattern subgroups
Tumor_Sample_Barcode	Age	Gender	Stage	ImmuneScore	ESTIMATEScore	Cohort	MMR_status	m6A_cluster	m6Ascore	m6A_scores_subgroup	METTL3	METTL14	METTL5	WTAP	RBM15	RBM15B	ZC3H13	CBLL1	ZCCHC4	FTO	ALKBH5	YTHDF1	YTHDF2	YTHDF3	YTHDC1	YTHDC2	HNRNPA2B1	HNRNPC	FMR1	EIF3A	IGF2BP1	IGF2BP2	IGF2BP3	ELAVL1	G3BP1	G3BP2	PRRC2A
GSM1681353	69	Male	II	1527.61	1516	GSE39582	pMMR	C1	-4.2401	High	7.20839	7.21309	5.23605	3.36252	7.304	6.85138	3.89592	5.90358	5.21084	7.31158	7.80679	8.07163	8.7076	8.80325	9.5579	5.09504	10.1802	3.9753	8.40944	10.7507	3.96306	8.5355	4.25839	10.0002	4.46978	7.16372	6.26788
GSM1681354	65	Female	I	1153.34	1206.35	GSE39582	pMMR	C1	-1.67302	High	6.46362	7.18193	5.32858	3.22937	7.32769	6.69548	4.60604	5.33504	4.37688	7.66481	8.02618	8.10752	8.18331	8.1639	9.45509	5.13875	9.90755	4.10246	8.18005	10.6832	3.92625	8.84742	4.58221	9.66056	4.66083	6.55495	6.31049
GSM1681355	54	Female	III	539.172	1273.38	GSE39582	pMMR	C1	-5.0451	Low	5.85725	6.97548	4.85113	4.03634	7.40786	6.94021	4.80616	6.47725	4.43555	6.57102	7.44249	8.11787	8.60596	8.77	9.38379	5.47035	10.3032	4.30753	7.99855	10.7484	3.91453	9.04726	4.81887	9.6114	4.40677	7.19629	6.09132
GSM1681356	69	Female	I	956.678	1480.26	GSE39582	pMMR	C1	-2.61636	High	6.89788	7.73805	5.32153	3.42589	7.15898	6.7633	4.63365	5.6131	4.74532	8.49483	8.2452	7.94319	8.28571	8.03449	10.0058	5.3684	10.2129	3.91425	8.53244	11.1814	3.75369	8.04072	4.34509	9.98335	4.52639	6.6997	6.13114
GSM1681357	62	Male	II	1113.73	641.478	GSE39582	pMMR	C1	-6.42452	Low	6.04921	8.29704	5.24512	3.54776	7.35119	7.10629	4.4389	5.8092	4.86983	7.36862	7.91446	8.07145	8.87048	8.79279	9.51275	5.60803	10.3207	4.3732	8.59827	10.8862	3.50795	8.41857	4.98969	9.92695	4.41019	7.13171	6.36268
GSM1681359	84	Female	II	1950.92	2440.26	GSE39582	pMMR	C1	-3.73074	High	5.70835	7.57914	5.20201	3.71411	7.4322	6.7444	4.57968	6.01419	4.80921	7.53799	7.89811	8.2267	8.34177	8.53131	9.75255	5.1402	10.0475	4.42813	8.3313	10.6113	3.76369	7.91689	4.10604	9.77066	3.92857	7.28988	6.34285
GSM1681360	85	Male	II	1665.91	1950.31	GSE39582	dMMR	C1	-2.86436	High	5.83569	7.67922	4.89368	3.49334	7.51988	6.95924	4.09595	5.7015	4.30322	7.12794	7.51797	8.44102	8.67751	8.18241	9.35171	5.21312	10.1673	4.23921	8.50097	10.6814	3.91598	8.61428	4.24726	9.88548	4.64665	7.02812	6.66834
GSM1681361	76	Female	I	1117.48	531.1	GSE39582	pMMR	C1	-4.0223	High	6.84474	7.17188	5.25385	4.15421	7.33411	6.85919	4.20337	5.30475	4.77612	7.2794	7.95819	8.25315	8.5858	8.09982	9.60698	4.60627	10.2205	4.18926	8.11957	10.6969	4.07872	9.0463	4.58807	9.79859	4.58162	6.92096	6.50527
GSM1681362	69	Male	I	1532.24	1312.91	GSE39582	pMMR	C1	-7.58719	Low	6.34489	7.24991	5.09536	3.69758	7.42823	6.82354	3.83793	6.1808	4.83845	7.18745	7.9946	8.06017	8.66511	8.70718	9.43887	6.10895	10.6733	4.21204	8.43593	10.8398	4.01502	8.31539	4.33291	10.1726	4.04686	7.4778	6.18773
GSM1681363	50	Male	II	539.172	1273.38	GSE39582	dMMR	C1	-8.06605	Low	6.64609	7.63095	4.92582	3.20303	7.61228	7.06714	4.7781	5.94372	4.21588	7.20986	8.18705	8.25571	8.8548	8.57266	9.23906	5.25097	10.783	4.01719	8.37691	10.9238	4.0212	7.93236	4.70524	10.092	3.86288	7.62318	6.2286
GSM1681364	71	Female	II	539.172	1273.38	GSE39582	pMMR	C1	-7.73977	Low	6.30817	7.2938	5.19168	3.11222	7.19941	6.85798	4.2434	5.38678	4.92421	7.03422	8.07566	8.36283	8.59542	8.65653	9.4459	5.64017	10.1184	4.46746	8.33815	10.8931	3.94339	8.23867	4.64413	9.80613	4.053	7.56728	5.95962
GSM1681365	78	Male	III	539.172	1273.38	GSE39582	pMMR	C1	-4.79805	Low	5.73969	8.0565	4.7562	3.28669	7.32971	6.75926	4.38067	5.14033	4.3186	6.93777	7.75186	8.0349	8.52785	8.53249	9.38473	4.68821	10.3672	4.29905	8.35389	10.4284	4.22322	8.5564	4.54513	9.57848	3.69652	6.98212	6.26901
GSM1681367	67	Male	III	539.172	1273.38	GSE39582	pMMR	C1	-3.67101	High	6.52928	7.41171	5.11434	3.34006	6.92361	6.77207	4.37052	5.82977	4.66366	7.06666	7.71521	8.02812	8.33169	8.33766	9.36827	6.19778	10.4135	4.15676	8.24539	10.8277	4.16391	8.79592	4.93133	9.73672	4.27029	7.04722	6.45397
GSM1681368	47	Male	III	539.172	1273.38	GSE39582	pMMR	C1	-8.20753	Low	6.32187	7.62963	5.11762	3.57607	7.67742	7.00171	4.18168	6.4162	4.72725	7.04586	7.83569	8.31405	8.85459	8.71368	9.28985	5.28253	10.742	4.05356	8.34732	11.0189	3.84577	8.10626	4.65975	10.2902	4.12481	8.21391	6.26792
GSM1681369	67	Male	III	539.172	1273.38	GSE39582	pMMR	C1	-4.64791	Low	6.9443	7.20578	5.46379	3.27201	7.45863	6.37996	4.71929	5.91902	4.8396	7.16553	7.93375	7.99909	8.38177	8.1463	9.3097	5.42884	10.7393	4.0971	7.808	10.9468	3.86923	8.53208	4.55567	10.0172	4.02235	7.00813	6.52261
GSM1681370	77	Female	II	1561.3	946.424	GSE39582	pMMR	C1	-4.04688	High	5.70926	7.78354	5.23251	2.98817	7.30233	6.7579	4.01397	6.51876	4.34236	7.02225	7.88537	8.0628	8.55832	8.6207	9.37652	5.13988	10.3618	4.59829	7.8696	10.8518	3.89597	8.59636	5.06236	9.96164	4.29751	7.50451	6.61006
GSM1681371	69	Male	I	834.859	199.288	GSE39582	pMMR	C1	-6.01412	Low	6.56288	7.50904	5.13376	3.89468	7.74065	7.06067	3.90441	5.9921	4.87896	7.14014	7.91588	8.25614	8.65675	8.53434	9.29537	5.83145	10.6114	4.2058	8.13154	10.887	3.89387	8.46899	4.08845	10.1803	4.00628	7.81919	6.60322
GSM1875897	53	Male	NA	539.172	1273.38	GSE72970	NA	C2	1.78667	High	7.88293	7.11561	4.8361	3.3094	7.44571	6.82759	4.0305	5.48902	5.57297	7.87093	6.42043	9.42324	8.35434	7.76019	8.82722	4.5429	11.2604	4.21527	8.64046	9.75807	4.61187	5.72226	4.46901	10.2024	4.80273	6.0654	7.18872
GSM1875898	57	Male	NA	539.172	1273.38	GSE72970	NA	C2	2.88502	High	7.27282	6.88412	4.79453	3.80904	7.83602	6.92067	4.72383	5.91087	5.28499	8.17327	6.92098	8.96157	8.72924	7.86252	9.05878	4.57167	10.9681	3.62243	8.31994	11.0433	4.12654	7.41311	4.29115	10.7181	4.15136	6.98097	6.94432
GSM1875899	55	Female	NA	539.172	1273.38	GSE72970	NA	C3	0.632549	High	6.76792	7.38166	5.39919	3.28049	6.25845	7.3856	3.52716	6.12827	4.57192	8.12164	7.05341	8.96418	7.58042	6.71427	8.77339	4.70176	11.0194	4.06659	8.69683	10.5371	4.52218	8.80753	4.59839	10.4292	4.03604	6.46236	6.77426
GSM1875900	66	Female	NA	539.172	1273.38	GSE72970	NA	C3	5.59086	High	8.441	7.03715	5.2906	3.46622	6.67167	7.36239	4.08835	5.11443	4.79581	7.76892	6.85408	9.98353	8.48995	6.84683	9.34813	4.60376	10.9021	4.06891	8.25944	10.2476	4.42736	8.60269	4.63918	10.5226	5.68662	5.73817	7.49302
GSM1875901	56	Female	NA	539.172	1273.38	GSE72970	NA	C3	9.19853	High	7.89694	6.47119	5.45224	3.60289	6.32184	6.1723	4.05617	5.91284	4.53329	8.36261	6.62019	9.53701	7.70434	5.75517	8.58624	3.97604	10.3891	4.49125	8.74484	9.79013	4.94281	8.79281	5.0357	10.0901	3.9189	5.87063	7.37262
GSM1875902	59	Female	NA	539.172	1273.38	GSE72970	NA	C3	4.13089	High	7.21827	6.75638	5.41113	3.50664	7.61219	7.43571	4.1809	6.55159	5.02547	7.52889	6.8803	9.80422	7.99263	7.21481	8.95286	4.53956	10.9916	3.93258	7.62018	10.622	4.43672	8.92631	3.68741	10.7617	4.13253	5.47714	7.19111
GSM1875903	81	Male	NA	539.172	1273.38	GSE72970	NA	C3	8.43277	High	6.28828	6.24776	4.87325	2.95353	6.47943	6.35443	3.85524	5.64801	4.32102	8.06223	6.43274	7.92196	6.86858	6.2676	8.47257	4.08562	10.0638	4.26108	7.01461	9.27837	4.26965	6.67432	4.29186	9.65317	4.2633	4.79426	7.54083
GSM1875904	60	Male	NA	539.172	1273.38	GSE72970	NA	C3	4.51473	High	6.54688	7.41795	5.07256	3.14678	6.82641	7.1374	4.23899	6.31719	4.11341	7.67407	7.06997	8.86233	8.65564	6.86664	8.76954	4.53828	10.9577	4.10011	7.6569	10.7558	4.07792	8.35248	4.06668	10.272	4.57165	6.20447	6.66864
GSM1875905	67	Female	NA	539.172	1273.38	GSE72970	NA	C1	-4.12079	High	7.54276	7.41932	5.32429	4.28868	8.25706	6.95592	3.93711	6.32634	5.49651	7.90839	8.03291	9.48529	8.62049	8.13059	9.38536	5.49522	10.8005	4.19745	8.91049	10.6511	3.74501	7.80866	4.19824	10.6316	5.21972	7.24746	6.51122
GSM1875906	51	Male	NA	539.172	1273.38	GSE72970	NA	C3	0.485025	High	7.48101	7.32756	5.29912	4.28836	7.6615	7.19841	3.65693	6.20307	5.13961	7.73432	7.73562	9.12243	8.61749	7.37852	9.16095	5.6832	10.6324	4.77932	8.22558	10.9267	4.78199	9.2516	4.12663	10.3974	4.77559	6.41815	7.45386
GSM1875907	50	Male	NA	539.172	1273.38	GSE72970	NA	C3	2.59681	High	7.75147	6.74439	5.73547	3.30874	7.72761	7.395	4.75769	5.99057	5.06029	7.72148	6.93241	9.6199	8.29077	7.34766	8.9258	4.45462	10.6681	4.07337	8.31464	11.2246	3.91325	9.45277	4.03972	10.6939	4.15142	6.27082	7.22935
GSM1875908	64	Male	NA	539.172	1273.38	GSE72970	NA	C3	1.46417	High	5.62645	6.76655	5.04864	3.99936	7.23583	6.60113	4.21298	5.82541	5.35269	7.77888	6.73391	8.75247	8.21294	8.04135	8.70079	4.41785	10.5027	4.17394	8.64112	10.9546	4.56201	7.6037	4.55432	10.2051	5.00234	6.20893	6.24781
GSM1875909	60	Male	NA	539.172	1273.38	GSE72970	NA	C3	7.55386	High	7.83388	7.51571	4.51224	3.71221	6.24264	7.12295	3.83216	5.10862	3.80044	7.9424	6.80698	9.00269	8.52726	6.03876	9.05268	4.77159	10.3625	4.58558	7.80344	10.7109	4.02593	8.76784	4.05265	9.92029	5.4347	5.28974	7.0553
GSM1875910	57	Male	NA	539.172	1273.38	GSE72970	NA	C3	5.91006	High	7.41192	7.71911	4.20116	3.60752	6.42367	6.94437	3.95438	5.47362	4.29969	7.90315	6.62914	8.78621	8.39439	5.95343	9.1113	4.32982	10.3014	3.89476	7.67354	10.676	3.35062	8.3116	4.69914	9.8476	4.75976	5.62762	6.70362
GSM1875911	62	Female	NA	539.172	1273.38	GSE72970	NA	C3	5.77112	High	6.82101	7.76515	4.45002	3.40097	6.83323	6.72007	3.6484	5.38866	4.25177	8.32329	6.72897	8.88239	8.44327	5.46352	9.48213	4.78474	10.3434	4.21429	7.65797	10.3866	3.70359	8.20919	4.60829	9.58107	4.42397	4.3009	6.68984
GSM1875912	64	Female	NA	539.172	1273.38	GSE72970	NA	C3	4.8828	High	6.37586	7.4045	4.20916	3.64257	6.79908	7.04254	4.95822	5.37994	4.20894	8.54431	6.66157	8.48042	8.6364	5.75186	9.57209	4.26927	10.4501	4.15823	7.93046	10.5817	3.73955	7.9313	4.12396	9.5954	4.55706	4.99289	6.65383
GSM1875913	61	Female	NA	539.172	1273.38	GSE72970	NA	C3	7.21135	High	8.0591	5.90668	4.94285	3.70075	7.20839	7.51257	3.73479	5.46659	4.25084	7.45498	7.22864	9.29453	8.13172	5.69584	9.09376	4.00497	10.7574	4.35578	7.92408	10.2987	4.70628	9.02515	4.66969	10.2464	4.4445	6.19079	8.02458
GSM1875914	53	Male	NA	539.172	1273.38	GSE72970	NA	C3	4.81526	High	6.51604	7.30587	4.88668	3.53216	7.14224	7.04087	4.9772	5.71382	4.49976	7.99963	7.85633	8.80781	8.40705	6.85592	9.1953	4.30653	10.6933	4.16851	8.54973	11.0494	4.62826	7.95769	4.19689	10.133	5.50305	5.69004	7.04965
GSM1875915	62	Male	NA	539.172	1273.38	GSE72970	NA	C3	8.69512	High	6.95208	6.22536	4.80383	3.2993	6.66351	7.18415	4.1022	5.03577	4.20389	7.44026	6.68188	9.21477	7.98209	5.59221	9.01838	4.31981	10.7541	4.07997	7.9461	10.1733	4.43644	9.16726	4.98181	9.80425	4.50353	5.73233	7.40011
GSM1875916	52	Female	NA	539.172	1273.38	GSE72970	NA	C3	4.59041	High	6.7457	7.49005	4.96428	3.30309	6.80198	7.07828	4.50252	5.37902	4.52955	7.14071	7.30259	8.7641	8.19176	5.88155	8.60024	5.42558	10.0453	4.41775	7.71955	10.4002	4.43891	8.13871	4.54468	9.84794	5.08742	5.11895	7.75327
GSM1875917	79	Male	NA	539.172	1273.38	GSE72970	NA	C3	4.80732	High	6.04664	7.3951	5.44574	4.24306	7.20709	6.78124	4.06898	5.75108	4.67449	7.68415	7.42914	8.68299	8.01434	7.30566	9.08298	5.29921	10.0557	4.37523	8.15593	10.5664	3.96721	8.23665	4.46298	10.1282	4.62319	5.58367	7.35568
GSM1875918	69	Male	NA	539.172	1273.38	GSE72970	NA	C2	-3.1781	High	7.53118	7.03707	5.37835	3.65572	8.36797	7.18975	3.71322	6.58572	5.39345	7.82059	7.90848	9.85417	8.48016	8.13463	9.10691	5.781	10.6976	4.40611	9.32708	11.1538	3.91133	8.37089	3.96354	10.7951	4.82019	6.91893	7.23493
GSM1875919	78	Male	NA	539.172	1273.38	GSE72970	NA	C3	1.26052	High	7.49525	7.07297	5.20348	3.69146	7.3691	7.22255	3.78589	6.1857	5.12161	7.84756	7.56711	8.98559	8.59009	7.47644	8.99088	5.32887	10.6002	4.47633	8.31957	10.857	4.05112	8.21035	4.30025	10.2484	4.66989	6.24028	7.15231
GSM1875920	70	Male	NA	539.172	1273.38	GSE72970	NA	C3	9.06364	High	6.86058	6.63447	4.89821	3.28491	6.17232	6.61793	4.4037	5.06694	4.22437	7.44625	6.43794	8.23983	8.12098	5.91256	8.52097	4.63897	10.1891	4.19928	7.6701	10.3234	4.69728	7.54535	4.43069	9.38998	4.57229	5.6369	7.14675
GSM1875921	57	Male	NA	539.172	1273.38	GSE72970	NA	C3	1.39302	High	7.6864	7.3347	5.20383	3.60105	7.67349	7.20924	3.90803	5.79245	5.08798	7.66287	7.691	9.24025	8.42436	7.41191	9.31896	5.45312	10.6839	4.27399	8.16879	10.6846	4.41545	9.01702	4.29124	10.3595	4.7183	6.4642	7.60249
GSM1875922	59	Male	NA	539.172	1273.38	GSE72970	NA	C3	9.41765	High	6.96398	6.10442	4.82241	3.15406	6.79835	6.66358	3.99665	5.19146	4.167	7.48626	6.3853	9.47449	7.71322	5.59127	9.15269	4.76038	10.8386	4.37739	7.83785	10.4295	4.31546	8.79868	4.3166	10.0885	4.27074	5.49639	7.51202
GSM1875923	73	Male	NA	539.172	1273.38	GSE72970	NA	C3	8.5576	High	6.01575	6.31242	4.795	3.13518	6.46008	6.77438	4.35343	5.18627	3.85332	7.44453	6.11978	9.16388	8.1645	5.78903	8.89747	4.31195	10.8195	3.89304	8.51536	10.0421	4.15539	7.89436	4.57409	10.0187	4.57231	5.79332	7.21961
GSM1875924	75	Female	NA	539.172	1273.38	GSE72970	NA	C3	6.751	High	6.29138	7.8434	4.709	3.42301	6.68154	7.2936	3.57512	4.76125	3.90133	6.55396	7.01199	8.41829	8.11035	5.6934	8.39748	5.01899	9.68835	4.27315	7.73209	10.1088	4.427	7.84006	4.45191	9.55336	4.53025	5.24036	7.95269
GSM1875925	62	Female	NA	539.172	1273.38	GSE72970	NA	C3	6.96318	High	6.97378	7.41817	4.87153	3.38519	6.71973	6.64433	4.07257	5.64211	4.60973	6.89832	6.33692	8.59133	8.35651	5.90268	9.45198	4.90779	10.8428	3.96278	7.05535	10.7454	4.55777	8.45129	5.17261	9.43554	4.17885	6.40717	7.466
GSM1875926	66	Female	NA	539.172	1273.38	GSE72970	NA	C3	6.6857	High	7.50254	7.1281	4.63739	3.371	6.77875	6.5476	4.03906	5.73342	4.45446	6.96723	6.03229	8.63042	8.25999	6.20844	9.49741	4.26294	10.9285	4.27687	7.25324	10.8037	4.171	8.50742	4.7554	9.37485	4.15709	5.88362	7.23391
GSM1875927	76	Male	NA	539.172	1273.38	GSE72970	NA	C3	6.6443	High	7.65661	7.24104	4.60732	3.22739	6.78307	6.49088	4.09753	5.86724	4.93075	7.05194	6.19571	8.67645	8.46768	6.24628	9.38323	4.30754	10.9128	4.30965	7.51492	10.8507	4.44879	8.51449	4.85152	9.49535	4.16384	6.19423	7.17506
GSM1875928	66	Male	NA	539.172	1273.38	GSE72970	NA	C3	6.45287	High	6.8756	7.41415	4.80289	3.3232	6.69181	6.63773	3.81546	6.01527	4.1632	7.6182	6.34154	9.55891	8.33591	5.91156	9.16559	4.53371	10.9236	4.13459	8.6183	10.4069	4.07879	7.87475	4.36953	10.2263	5.14712	5.71031	7.1997
GSM1875929	59	Female	NA	539.172	1273.38	GSE72970	NA	C3	3.59014	High	6.48952	7.90724	4.96307	3.32346	6.87845	7.09321	4.16946	5.64418	4.70678	7.65305	7.09534	9.15656	8.6065	5.70344	9.31088	5.15311	10.5684	4.26845	8.35881	10.6212	4.33266	8.65592	4.19895	10.1157	5.76302	5.03233	7.31799
GSM1875930	52	Female	NA	539.172	1273.38	GSE72970	NA	C3	-0.21794	High	6.56756	7.37045	5.29264	3.41431	7.79474	7.61218	3.85289	6.56745	5.41794	7.60602	8.41005	9.49945	8.81921	7.3722	8.96709	5.55896	10.3057	4.55081	8.29226	10.2844	4.6342	8.34277	4.1554	10.6847	4.80486	6.86918	7.34914
GSM1875931	52	Male	NA	539.172	1273.38	GSE72970	NA	C3	8.8598	High	6.07671	6.51378	4.919	2.94106	6.44696	7.01837	3.89986	5.40287	4.36518	7.12761	6.44898	8.89579	8.66206	6.00044	9.26857	4.42911	10.99	4.06325	7.44284	10.8019	4.06035	8.76517	4.16326	9.95598	4.77081	5.726	7.13672
GSM1875932	55	Female	NA	539.172	1273.38	GSE72970	NA	C3	9.0604	High	8.86456	6.89976	4.79278	3.16508	6.35205	6.91253	4.39083	5.19899	4.15322	7.71655	6.55864	8.95754	8.41735	6.20865	9.12838	4.18315	10.9256	4.03231	6.95168	10.4717	4.3089	9.06906	5.05793	9.75684	4.23984	5.27709	7.0981
GSM1875933	47	Female	NA	539.172	1273.38	GSE72970	NA	C1	-3.36812	High	7.44405	7.41823	5.82866	4.22273	8.31483	7.09462	3.92155	6.01963	5.18214	7.99259	7.92188	9.5391	8.35588	8.24064	9.29755	5.70916	10.7554	4.68541	8.65064	10.6784	4.05566	8.20567	4.06464	10.5393	5.3682	7.15654	6.94726
GSM1875934	59	Male	NA	539.172	1273.38	GSE72970	NA	C3	8.64074	High	5.56951	5.5264	4.92966	3.09827	6.55517	7.30355	4.40626	5.14626	4.7763	7.01922	6.53797	9.45367	8.57564	5.31936	8.5367	4.35197	10.805	3.73815	7.64793	10.0697	4.75888	8.38615	4.28959	10.0103	3.74716	5.9971	7.58925
GSM1875935	54	Male	NA	539.172	1273.38	GSE72970	NA	C2	5.2431	High	7.31907	5.78528	4.99817	3.31096	6.70061	7.08602	4.45332	5.38703	4.31712	7.33586	7.21104	8.94601	7.30705	6.86201	8.66773	4.25252	9.97555	4.09076	8.29679	10.0582	3.68859	7.39878	4.64605	10.0082	4.66411	6.46029	7.07483
GSM1875936	55	Female	NA	539.172	1273.38	GSE72970	NA	C3	6.32473	High	7.60017	6.68386	4.6431	3.11365	7.28447	6.84585	4.60208	5.26952	4.19738	7.36704	6.7347	9.07013	8.22516	5.81371	8.85131	4.29487	10.2919	4.24676	7.65185	10.1648	5.09158	8.53786	4.41894	10.1405	4.40343	5.84797	7.24821
GSM1875937	66	Male	NA	539.172	1273.38	GSE72970	NA	C3	4.53202	High	6.4492	7.14236	4.86933	3.45375	6.81468	7.37673	3.65949	5.60048	4.79813	7.87521	7.34492	9.30485	8.67236	5.62724	8.94283	5.4138	10.4648	4.75252	7.9241	10.7622	4.03616	8.2024	4.44602	10.0296	5.26158	5.15642	7.22494
GSM1875938	56	Female	NA	539.172	1273.38	GSE72970	NA	C3	-0.405038	High	7.59389	7.32345	4.87028	4.08044	7.98468	7.31886	3.82147	6.20873	5.12537	7.5268	7.72091	8.99806	8.63537	7.59925	9.10878	5.55824	10.568	5.09462	8.28779	10.7896	4.69559	8.7937	4.00222	10.298	4.60612	6.56342	7.17493
GSM1875939	75	Male	NA	539.172	1273.38	GSE72970	NA	C3	2.04568	High	6.58664	7.03108	5.17174	3.29381	7.69466	7.31484	4.09753	5.82013	5.25379	7.80337	7.93793	9.27978	8.7516	6.70036	9.22304	5.57514	10.6217	4.42378	8.52698	10.581	4.19286	7.88557	4.03963	10.458	5.4332	5.76346	6.97622
GSM1875940	48	Male	NA	539.172	1273.38	GSE72970	NA	C3	1.01958	High	6.82721	6.9838	4.86109	3.62417	7.76702	7.28421	3.91783	5.92142	5.19896	7.7074	7.88107	9.27972	8.72172	6.87155	9.30127	5.66258	10.6817	4.663	8.55985	10.6125	4.05968	7.97693	4.20186	10.5051	5.13208	5.99155	7.04148
GSM1875941	59	Male	NA	539.172	1273.38	GSE72970	NA	C2	-6.05449	Low	7.36915	6.64388	5.38653	3.62733	7.76801	7.25501	3.78529	7.26007	5.21515	8.73429	7.78894	9.60206	8.25672	8.75898	8.96641	5.03543	10.5592	4.06231	9.36428	11.0346	3.86602	7.44911	4.00178	10.8694	4.20934	6.8199	6.61007
GSM1875942	65	Male	NA	539.172	1273.38	GSE72970	NA	C2	-5.332	Low	7.25514	6.55823	5.7377	3.12037	7.86893	6.81273	4.18162	6.72494	5.30212	8.26086	8.02615	8.88642	8.91654	8.015	9.04844	5.19278	10.6399	3.93965	8.57174	10.7471	3.82081	7.33001	4.17874	10.6046	3.87042	7.47245	6.08058
GSM1875943	57	Male	NA	539.172	1273.38	GSE72970	NA	C2	-5.54937	Low	7.44776	7.04955	5.19174	3.74315	8.07479	7.37443	3.8694	6.72618	5.06612	7.91587	7.67212	9.6592	8.80729	8.26613	9.44641	5.26778	10.6191	4.10972	9.22255	10.6056	3.86508	8.32073	4.07652	10.7193	4.50068	7.64195	6.68805
GSM1875944	71	Male	NA	539.172	1273.38	GSE72970	NA	C2	-4.55743	Low	7.73442	7.72265	5.53686	3.72134	8.00935	7.24326	3.76522	6.63524	5.55552	8.09893	8.15198	8.70073	8.73081	8.2279	9.74953	5.56983	10.6282	4.18558	8.35356	10.9001	3.83511	7.18554	4.10186	10.6675	4.76775	7.55294	6.68514
GSM1875945	84	Female	NA	539.172	1273.38	GSE72970	NA	C2	-4.16714	High	7.45542	7.93555	5.68697	3.31469	7.72781	7.24262	3.72796	6.91756	5.29447	7.97568	8.39191	9.0032	8.92249	7.46359	9.60021	4.99353	10.6845	4.15185	6.54109	10.6472	3.80757	8.30873	4.05676	10.7473	4.31314	6.88375	6.86714
GSM1875946	74	Male	NA	539.172	1273.38	GSE72970	NA	C2	-1.58861	High	6.83082	7.36218	5.38151	2.97882	7.35623	7.51976	4.11127	5.80712	5.2443	7.93264	7.52214	9.63513	8.56936	7.67956	9.23663	4.96845	10.5163	4.06412	9.25863	10.5459	4.0685	7.25097	4.4847	10.4202	4.51416	6.55746	6.89362
GSM1875947	21	Female	NA	539.172	1273.38	GSE72970	NA	C3	-3.81698	High	6.78235	6.85253	5.56764	3.37502	7.40499	7.21969	4.06316	5.73936	4.86132	8.12835	8.21538	8.71141	8.9397	7.39882	9.3504	5.23358	10.4483	4.04015	8.28575	11.0827	3.79324	8.95978	4.21956	10.5416	4.52858	6.42164	7.03272
GSM1875948	66	Male	NA	539.172	1273.38	GSE72970	NA	C2	-0.93168	High	7.20812	7.09403	5.08014	3.32087	7.67993	7.15865	4.44977	6.44276	5.25917	8.54187	7.73609	9.84076	8.59447	7.63745	9.64251	4.979	10.7352	4.02233	8.64628	10.603	4.44286	8.52336	4.27224	10.4638	4.60079	6.28103	6.89837
GSM1875949	38	Female	NA	539.172	1273.38	GSE72970	NA	C2	-3.92864	High	7.80502	6.88099	5.18717	3.27159	7.99826	7.01749	4.4757	7.06604	4.46088	8.22812	8.51823	8.42713	8.70618	8.1651	9.1813	5.18227	10.5574	4.10459	7.94938	10.8606	4.69026	6.04663	4.2275	10.0329	4.27093	7.36417	7.09036
GSM1875950	57	Male	NA	539.172	1273.38	GSE72970	NA	C3	3.93913	High	7.24578	6.77014	5.74714	3.37349	7.16948	7.35142	3.95211	5.24302	5.06505	7.29669	7.16941	8.70046	8.41702	7.0033	9.27606	5.25695	10.3539	4.19708	8.14356	10.4603	4.30362	8.12303	4.37917	10.1309	5.60267	6.44628	6.91419
GSM1875951	84	Male	NA	539.172	1273.38	GSE72970	NA	C2	0.131656	High	6.82624	6.98449	5.58172	2.89364	7.48902	6.63767	4.34057	6.57356	4.8915	8.00006	7.44157	8.9165	8.69655	7.08944	8.92434	5.26931	10.7504	4.09608	7.88798	10.6373	4.17184	8.27653	4.84713	10.4836	4.28984	6.30905	7.34026
GSM1875952	69	Male	NA	539.172	1273.38	GSE72970	NA	C3	3.43773	High	8.87396	6.95516	4.88147	2.99045	7.72102	7.4006	3.44859	6.18137	5.28592	7.69483	7.22913	8.74917	8.52522	6.96487	9.02889	5.6574	10.9962	4.82226	8.50376	10.8995	3.95791	8.32972	4.75159	10.6283	5.42809	6.15107	7.7848
GSM1875953	51	Female	NA	539.172	1273.38	GSE72970	NA	C2	-4.13204	High	7.17067	7.19264	5.40323	3.34354	8.15814	6.97155	4.09441	6.03852	5.38447	8.19242	8.22171	9.02176	8.82854	7.44318	9.38819	5.3559	11.1668	4.05185	8.46241	11.0765	4.78282	9.00843	4.23548	10.7916	4.31069	6.48688	7.22168
GSM1875954	78	Female	NA	539.172	1273.38	GSE72970	NA	C3	-3.15534	High	7.04401	7.10637	5.7742	3.80628	8.26894	6.85019	4.2859	6.04114	5.27529	8.07856	8.11989	9.08019	8.50686	7.36702	9.38828	5.39277	10.9625	3.97736	8.29287	10.8997	4.90153	8.95667	4.49175	10.6476	4.49775	6.39632	7.03614
GSM1875955	60	Male	NA	539.172	1273.38	GSE72970	NA	C3	-1.92872	High	7.6569	7.63912	5.29597	3.62452	7.39065	7.29459	3.33301	6.27091	4.96754	8.49381	8.27353	9.93279	8.66042	7.44242	9.62789	4.99959	10.7918	4.15595	8.67535	10.8446	3.68357	8.93903	3.97402	10.8331	4.93853	6.56448	7.26054
GSM1875956	73	Female	NA	539.172	1273.38	GSE72970	NA	C2	-4.90427	Low	7.57208	7.04721	5.32627	3.51179	7.98948	7.4244	4.08875	6.62292	5.53702	7.95636	8.05755	9.62266	9.0232	7.93135	9.19132	5.12328	10.702	4.09012	9.37632	10.7299	3.7546	8.0221	3.37716	10.5176	4.20854	6.77325	7.15764
GSM1875957	63	Male	NA	539.172	1273.38	GSE72970	NA	C3	5.81656	High	6.43652	7.42983	4.81721	3.51423	6.20946	6.88282	5.06879	5.65358	4.44209	7.66963	6.75873	9.11727	8.85883	5.12903	9.2054	5.29138	9.57008	4.24434	8.5287	10.745	3.77793	8.52532	4.08185	10.127	4.39284	4.1939	6.86138
GSM1875958	73	Male	NA	539.172	1273.38	GSE72970	NA	C2	-6.93539	Low	7.44629	7.12453	5.7295	3.87315	8.3298	6.69156	4.45812	7.22977	5.47945	7.69618	8.3171	10.2569	8.90412	8.53962	8.98191	5.46297	10.6859	4.16417	8.58264	10.5898	3.76074	7.99367	3.15982	10.4163	4.7837	6.9296	6.74618
GSM1875959	70	Female	NA	539.172	1273.38	GSE72970	NA	C3	-2.93885	High	7.64401	7.20304	5.25488	3.72207	7.24012	6.86391	3.99055	6.2107	5.37752	7.96609	8.26593	8.55963	8.65276	6.68925	9.49158	5.12017	10.7248	4.2051	8.5287	10.6956	3.65726	8.95458	3.92572	10.4934	4.43022	6.26014	6.96958
GSM1875960	55	Male	NA	539.172	1273.38	GSE72970	NA	C2	-4.55668	Low	7.83713	8.15618	5.40515	3.4883	8.26937	7.092	4.15764	6.4794	5.57446	7.83573	7.78758	9.60745	8.5393	7.89111	9.93606	5.0293	10.9015	4.00687	9.2171	10.9867	3.58331	8.09236	3.47146	10.7768	4.50353	6.52447	7.27799
GSM1875961	57	Male	NA	539.172	1273.38	GSE72970	NA	C3	2.23645	High	6.14472	8.33316	5.04888	2.90482	6.37113	7.05993	4.14777	6.24128	5.26555	7.73003	7.29674	9.25411	9.14079	5.15215	9.57188	5.37821	10.2026	4.16139	7.56049	10.9067	3.80662	8.49404	3.83284	10.0909	4.40655	5.46652	6.83131
GSM1875962	62	Male	NA	539.172	1273.38	GSE72970	NA	C2	-5.95587	Low	8.24091	8.1069	5.30804	3.52916	7.93375	7.05673	4.40889	6.7421	5.7407	8.13846	7.48056	9.83271	9.02734	7.99379	9.70288	5.15078	10.8602	4.04518	9.24849	11.3199	3.90527	8.14959	3.92594	10.5378	4.87928	6.18449	6.81753
GSM1875963	64	Male	NA	539.172	1273.38	GSE72970	NA	C2	-3.38616	High	7.47725	7.49443	5.38985	3.43468	7.05225	6.73721	4.01568	6.38983	5.49954	8.03765	7.6807	9.6068	8.69273	7.41159	9.49651	5.16736	10.5541	4.12823	9.13865	10.9528	3.76106	7.70519	3.66386	10.4434	4.37998	5.79005	6.43633
GSM1875964	54	Female	NA	539.172	1273.38	GSE72970	NA	C3	-3.86398	High	7.23905	7.58616	5.64489	3.78524	7.53548	6.95786	3.89019	6.60992	5.55254	8.15257	7.57592	9.67359	8.53832	7.66292	9.63121	5.30073	10.5906	4.00982	9.14138	10.8254	3.92669	8.37227	3.91313	10.2581	4.68147	6.21442	7.09768
GSM1875965	72	Male	NA	539.172	1273.38	GSE72970	NA	C1	-2.97575	High	6.5198	5.85186	5.38317	3.03138	7.48015	7.25248	3.928	6.40158	5.52954	7.75412	7.53327	9.18917	8.81683	7.93183	8.93542	5.59336	10.3616	4.40882	9.72001	11.518	3.88911	8.50856	4.13628	10.5272	4.3115	6.20491	7.16856
GSM1875966	80	Male	NA	539.172	1273.38	GSE72970	NA	C3	0.361976	High	7.64791	7.77206	5.18613	4.2768	7.22028	7.37891	4.32022	6.17391	5.40107	7.78855	7.68628	9.45981	8.403	7.17812	9.60295	5.76499	10.9486	4.47762	8.27888	10.5581	3.72873	8.48875	4.18861	10.5702	5.48017	6.12855	7.1222
GSM1875967	47	Male	NA	539.172	1273.38	GSE72970	NA	C3	-1.47706	High	7.27715	6.90858	5.32296	3.38482	7.76333	7.155	4.10893	6.48423	5.23244	8.1106	8.21339	9.77044	8.57289	7.31876	9.32082	5.74245	11.0928	4.43624	8.29272	10.6723	4.06968	8.59209	3.94841	11.0293	5.06164	6.07848	7.5127
GSM1875968	58	Female	NA	539.172	1273.38	GSE72970	NA	C2	-1.37038	High	7.1761	6.76517	5.13089	3.52619	7.36454	6.94598	4.55274	6.24598	5.27295	8.10093	7.55081	8.8141	8.69527	8.16095	9.06127	5.01129	10.7408	4.47817	8.74551	10.8658	4.03835	7.84035	3.9846	10.2261	4.50952	6.74745	6.93105
GSM1875969	64	Male	NA	539.172	1273.38	GSE72970	NA	C3	1.00356	High	7.75202	7.15683	5.77906	3.46852	6.84654	7.08898	4.50766	6.20568	4.9263	7.93247	7.44375	8.90439	8.81406	7.54805	9.35707	5.38966	10.7579	4.22541	7.9945	10.5303	3.79645	9.18856	4.22981	10.6169	5.02338	5.74329	7.53414
GSM1875971	75	Female	NA	539.172	1273.38	GSE72970	NA	C3	1.16503	High	6.81276	7.61332	5.37327	4.036	7.4084	6.81168	4.03847	6.0403	5.94386	7.6446	7.36397	9.34358	8.28146	7.27754	9.92324	5.24661	10.6996	4.32435	8.16853	10.9447	4.09335	9.41483	4.41933	10.533	5.95121	6.15119	7.63162
GSM1875972	71	Female	NA	539.172	1273.38	GSE72970	NA	C2	-4.35296	High	6.59343	6.80825	5.23816	3.34241	7.34112	7.46973	3.98435	7.15992	5.1017	8.41106	8.02035	9.51528	8.83401	8.26004	9.15004	5.33212	10.7832	4.26308	8.84233	11.3747	3.93153	8.79675	3.90228	10.8475	4.43134	6.84341	7.20172
GSM1875973	74	Female	NA	539.172	1273.38	GSE72970	NA	C3	-5.1625	Low	6.89992	7.11758	5.13233	3.99518	7.97368	7.41095	4.33756	6.50593	5.47962	7.56314	8.24209	8.90099	8.99968	7.74103	9.50004	5.77636	10.6966	4.46227	8.41572	11.4442	3.90405	9.87003	4.20764	10.6295	5.0014	6.96069	7.53976
GSM1875974	57	Female	NA	539.172	1273.38	GSE72970	NA	C3	1.34837	High	6.60323	7.11363	5.45105	3.26213	7.38008	7.70316	3.99107	5.80359	5.87055	8.00654	7.12992	9.82056	8.11952	7.82257	9.42309	5.48717	10.4171	3.93738	8.4941	10.6411	4.04375	8.75691	4.38968	10.7145	5.32497	5.89606	7.71097
GSM1875976	71	Male	NA	539.172	1273.38	GSE72970	NA	C2	-4.29434	High	8.43238	7.34918	4.91587	3.3631	8.0006	7.15558	4.13654	6.82649	5.07275	7.59666	7.58623	8.69189	9.19392	8.31481	9.26443	5.45123	10.6543	4.12287	9.58013	11.4104	3.89195	7.62477	4.20962	10.6942	4.24723	6.98184	7.05582
GSM1875977	74	Male	NA	539.172	1273.38	GSE72970	NA	C1	-6.25959	Low	6.56733	6.77293	4.93336	3.28485	8.30993	7.18558	4.42644	6.78224	5.12624	7.75668	7.40158	8.01463	8.97938	8.2111	8.94919	5.37454	10.7598	3.92285	8.56535	11.3711	3.88317	9.00533	3.82901	10.7803	3.92906	6.56884	7.21454
GSM1875978	79	Male	NA	539.172	1273.38	GSE72970	NA	C2	-2.28141	High	9.13859	7.93781	4.96408	3.18686	7.58861	7.70942	4.0153	7.04395	5.84284	8.1852	7.78764	10.1769	8.67621	6.22875	10.4582	6.94135	11.6244	4.14773	8.47107	11.3561	3.75833	9.01508	4.18972	11.1514	4.13711	6.09656	7.00008
GSM1875980	70	Male	NA	539.172	1273.38	GSE72970	NA	C2	-2.66455	High	7.15711	7.42782	4.87083	3.79528	7.48098	6.98095	4.02214	6.31956	5.39963	8.3437	7.75972	9.05408	8.61836	8.0007	9.48838	5.21741	10.5336	4.25665	8.42221	10.7654	3.99596	8.20484	3.92242	10.5867	4.14016	6.7788	7.02333
GSM1875981	67	Male	NA	539.172	1273.38	GSE72970	NA	C2	-5.83775	Low	7.41478	7.69101	5.21427	3.41895	8.31906	7.28578	3.89771	6.86428	5.39734	7.92799	7.31958	9.64576	8.91943	8.66177	9.35726	4.90569	11.2032	3.95572	8.5891	11.3094	3.99478	8.29319	3.79227	10.8505	4.22832	7.52161	6.97349
GSM1875983	46	Female	NA	539.172	1273.38	GSE72970	NA	C2	-2.75968	High	7.23764	7.00868	5.05566	2.96225	7.73087	7.17751	4.04968	6.37906	4.88333	7.71569	7.78715	9.19577	9.13963	8.20331	9.12619	5.42737	10.7504	4.10494	9.19869	11.2718	4.13263	8.1529	4.37708	10.7903	3.87358	7.25011	6.93265
GSM1875989	73	Male	NA	539.172	1273.38	GSE72970	NA	C2	-3.27173	High	7.75179	7.57514	5.05069	3.46243	7.55282	6.99446	4.09753	6.18497	5.1548	7.89617	7.59627	9.07988	8.54226	8.35166	9.04049	5.09223	10.5947	3.95295	8.91262	10.5298	3.74371	7.72918	4.23778	10.4868	3.91361	7.33177	6.63001
GSM1875991	43	Female	NA	539.172	1273.38	GSE72970	NA	C2	-5.65775	Low	7.99432	6.94927	5.38674	3.10307	8.11137	7.21839	3.99944	6.51044	5.26208	7.78665	8.3525	8.56654	8.97125	8.15093	9.02002	5.94662	10.7478	4.24379	8.48635	11.0404	3.75606	8.87153	3.93118	10.8003	3.95617	7.54757	7.3239
GSM1875993	37	Female	NA	539.172	1273.38	GSE72970	NA	C2	-4.00752	High	6.21516	7.10288	5.26995	3.09759	7.56164	7.31553	3.97745	6.45244	5.00725	8.72739	8.17692	9.23003	9.02312	7.95813	9.33014	5.48343	10.4557	4.28039	8.44657	10.9196	3.7753	7.66522	4.23832	10.5619	3.70082	6.82048	7.32025
GSM1875998	63	Female	NA	539.172	1273.38	GSE72970	NA	C2	-1.83161	High	7.16638	7.00183	5.29625	2.96093	7.78269	7.41787	4.21067	6.76784	4.94856	8.04586	7.89132	8.69525	8.8591	8.07448	9.46534	5.42348	10.4841	4.10196	7.99232	11.0935	3.83928	7.40754	4.16136	10.5414	4.09368	6.95431	7.36827
GSM1876004	72	Male	NA	539.172	1273.38	GSE72970	NA	C3	-4.47774	High	6.76115	8.04156	5.04077	2.92504	7.8061	7.33309	3.45145	6.08825	5.47288	7.88904	7.55654	8.97865	9.20739	6.30504	9.85375	6.83329	11.1537	3.78705	8.74338	11.7377	3.69558	8.92794	3.92779	11.0414	3.53651	6.26684	6.61057
GSM1876006	44	Male	NA	539.172	1273.38	GSE72970	NA	C2	-2.68929	High	8.12113	7.60442	4.67445	3.15369	7.54144	7.61794	3.75554	6.64066	4.88922	8.43767	7.60306	8.55173	9.05586	6.36325	9.64418	6.83002	11.1406	3.99235	8.9215	10.9279	3.97658	7.84403	3.92396	10.7968	3.78506	6.30059	6.49981
GSM1876008	65	Male	NA	539.172	1273.38	GSE72970	NA	C2	-3.19298	High	7.60041	7.10016	5.17381	3.30634	7.99459	7.4199	3.99738	6.20497	5.43521	7.65081	8.29928	8.7391	8.86089	8.43583	9.1654	5.25753	10.9838	4.22412	9.1547	11.1937	4.1269	8.0085	4.19434	10.8497	3.94929	7.41842	7.53302
GSM1876009	80	Male	NA	539.172	1273.38	GSE72970	NA	C3	1.05564	High	7.6268	7.24178	5.66699	3.61629	7.42903	7.46104	5.0197	5.84935	4.81143	7.4044	7.29201	8.7372	9.0435	7.57125	9.10903	5.52808	10.6603	4.81633	9.11174	10.861	4.47474	9.72449	4.48026	10.3745	4.23379	5.92835	7.1484
GSM1876011	77	Female	NA	539.172	1273.38	GSE72970	NA	C1	-5.20382	Low	7.44867	6.89734	5.24029	4.51248	8.42386	6.45782	4.03526	5.63268	4.80764	7.03418	7.52196	8.29476	8.65931	7.94368	9.75321	5.83525	9.95312	4.98783	9.64152	10.9205	3.93253	8.10615	4.08701	10.1962	4.47859	5.62216	6.39328
GSM1876012	62	Male	NA	539.172	1273.38	GSE72970	NA	C2	-1.62822	High	7.95746	7.11515	5.04301	3.01695	8.40138	7.39082	3.92451	5.87293	5.06116	7.60399	8.06378	8.55156	9.37765	7.33967	9.45322	5.42112	10.6282	4.24572	9.48388	11.1687	3.93212	7.85782	4.50495	10.5447	4.16783	6.50354	7.14265
GSM1876013	64	Male	NA	539.172	1273.38	GSE72970	NA	C1	-3.24133	High	5.89595	6.53606	5.15602	3.61371	8.0659	7.42177	4.37872	6.99637	5.39697	7.90882	7.92804	9.90844	8.26018	8.10808	8.99052	5.51606	10.2924	4.19432	9.18576	10.8638	3.74896	8.38258	4.00868	10.66	5.19747	6.68519	7.15179
GSM1876020	32.2546	Male	NA	539.172	1273.38	GSE72970	NA	C3	-4.15071	High	7.78975	7.37684	5.24861	3.79937	7.94628	7.30124	4.23678	6.49647	5.07572	7.68393	7.94762	8.83086	9.23364	6.83629	10.1433	7.21333	10.9719	4.14956	9.01937	10.976	3.65985	9.17323	4.32911	10.8579	5.04404	6.47951	6.1312
GSM2772122	48	Female	IIB	539.172	1273.38	GSE103479	NA	C3	2.93198	High	7.10898	7.10707	3.88117	3.44166	6.07074	7.20476	4.5259	5.29459	5.31925	7.84577	8.17106	9.41369	9.33236	7.27945	8.50393	6.66551	11.7411	4.08315	7.13162	11.0651	3.8724	7.99911	4.31739	9.10586	5.56261	6.2307	7.02576
GSM2772123	94	Female	IIB	776.121	847.791	GSE103479	NA	C3	0.203605	High	7.12369	6.85717	5.04547	3.22958	6.97598	7.08555	4.40894	5.99339	5.14474	7.73083	7.45078	9.22738	8.30447	6.90854	9.2572	4.91791	10.918	4.38382	8.5912	11.2476	4.01051	8.59073	4.49076	9.5811	3.98279	6.6698	6.77853
GSM2772124	47	Female	IIA	539.172	1273.38	GSE103479	NA	C2	3.71944	High	6.91964	6.74712	4.93547	3.39163	8.01347	7.67345	3.77431	6.10001	5.40804	8.48518	8.63712	9.95335	9.33957	5.38674	8.6186	5.9952	10.9965	3.52073	7.28886	10.2322	3.72107	6.76598	4.24059	10.1265	5.13574	6.09314	7.1141
GSM2772125	77	Female	IIIB	969.161	891.621	GSE103479	NA	C3	-0.712608	High	6.88509	8.27401	5.3527	3.26992	7.8918	7.28431	4.06861	6.92387	5.2252	7.99752	7.22828	8.94595	8.88241	7.67677	9.65812	5.10344	10.6118	4.3274	8.87108	11.0728	5.72066	7.80046	3.98181	10.4407	4.60144	5.0352	6.29703
GSM2772126	60	Male	IIIA	539.172	1273.38	GSE103479	NA	C3	-1.12574	High	6.87772	7.5638	4.68724	3.53014	6.32355	6.70231	4.65472	6.03862	4.78317	7.58091	6.65828	8.56638	8.75437	8.78307	9.07735	5.01124	11.2186	4.44258	8.38268	10.7897	3.71328	9.12583	3.73506	9.95912	5.16059	6.85905	6.97476
GSM2772127	68	Female	IIIB	539.172	1273.38	GSE103479	NA	C2	-2.6069	High	8.13747	7.14793	5.95877	2.89889	8.35404	7.08741	3.87335	5.67608	4.88066	7.98128	7.22052	8.64516	10.0224	7.9709	9.61219	6.00612	10.5534	4.36823	8.50469	11.0092	3.77847	7.6167	3.91034	10.6477	4.63998	6.63916	7.41937
GSM2772128	67	Male	IIIB	622.369	452.263	GSE103479	NA	C2	5.0537	High	7.98135	6.43014	4.62135	3.85877	7.09707	7.5651	3.54615	7.34348	6.09033	8.50067	8.82759	10.1632	8.32289	7.01372	8.93468	4.84616	10.8694	3.56558	7.44609	9.479	4.25574	9.18266	4.15547	10.4294	4.61325	6.63629	7.9951
GSM2772129	73	Male	IIA	921.692	901.928	GSE103479	NA	C2	1.79709	High	7.6156	6.01258	4.85971	3.57399	6.73904	7.50626	3.85529	5.62036	5.00262	8.1148	8.71458	10.0009	8.8257	6.31053	9.14267	5.75194	10.4028	3.99112	7.51575	10.7665	3.51944	8.13698	4.54136	10.4651	4.4425	6.52443	6.39901
GSM2772130	80	Female	IIA	949.683	1009.95	GSE103479	NA	C2	1.93666	High	10.0046	7.85141	4.92766	3.52747	7.39226	7.36962	3.94398	7.05909	5.70957	8.81182	8.5361	9.98152	8.30941	6.63147	8.89789	4.64603	10.5871	4.11419	8.09771	10.7009	4.69169	8.13751	4.57979	10.6645	3.91913	5.97499	6.7655
GSM2772131	57	Male	IIA	999.379	1052.54	GSE103479	NA	C3	0.10129	High	8.84511	6.80582	4.85003	3.9815	6.55754	6.93097	4.13324	5.13004	5.39154	7.83266	7.23594	9.07664	8.44082	7.87864	8.84146	6.41748	11.1934	4.06718	8.28956	10.2278	3.9174	9.17689	4.31856	9.89396	4.81781	6.58289	6.7991
GSM2772132	76	Male	IIA	885.365	716.28	GSE103479	NA	C2	0.503151	High	6.84131	7.77262	4.68894	3.08931	8.43856	7.66766	3.93232	6.82764	5.2062	7.36034	8.1008	9.3824	8.61863	8.67563	9.35551	4.82365	11.0509	4.37998	8.50575	10.6317	4.05199	8.89073	3.84631	10.3948	3.71573	5.96528	7.06382
GSM2772133	84	Female	IIIB	923.526	717.239	GSE103479	NA	C3	0.818883	High	6.84212	7.0606	5.05059	3.62055	6.70982	7.71221	3.48034	5.92268	5.52198	7.7047	8.00848	9.78327	8.65156	5.99156	9.00067	5.15245	10.5965	4.09972	7.79602	10.7812	3.99575	9.06142	4.32173	10.1503	4.60563	6.17342	6.77484
GSM2772134	71	Male	IIA	1031.92	849.845	GSE103479	NA	C3	3.13391	High	7.0749	6.69819	5.24643	3.90107	6.42341	7.53454	3.6095	6.34058	5.54393	8.11974	8.01383	10.0786	8.65648	5.47599	8.78248	4.47297	10.6083	4.02662	8.80958	10.7021	3.95176	9.03154	4.04759	10.3333	4.67312	5.72448	6.89341
GSM2772135	73	Male	IIA	785.648	713.054	GSE103479	NA	C3	-0.31484	High	6.94544	6.52668	5.29781	3.6348	5.82045	7.26989	4.50036	6.36041	4.62236	7.64294	7.13095	9.66647	8.71431	7.93287	8.99691	4.17614	10.7126	4.17385	9.10157	10.7614	4.1164	9.12758	3.82911	9.78149	4.2559	5.63848	6.56786
GSM2772136	72	Male	IIA	1022.54	1012.03	GSE103479	NA	C3	-1.34897	High	7.22652	7.99218	5.45497	3.49559	7.02649	7.29179	4.21866	6.94065	4.88876	7.2317	7.35974	8.43254	8.1607	7.13329	9.28699	4.93075	11.2527	4.20853	8.99731	10.7991	4.44543	8.84201	4.08108	10.587	5.01112	6.89561	7.47531
GSM2772137	61	Female	IIA	539.172	1273.38	GSE103479	NA	C3	-4.35675	High	6.98483	6.47359	5.20788	3.15337	6.65469	6.7493	4.32199	5.30255	4.50415	7.22388	6.44656	9.39455	8.84148	8.75594	9.19057	5.57854	10.6611	4.03018	8.99291	11.0893	3.89863	8.02637	4.28954	10.1089	4.04071	5.81573	7.07036
GSM2772138	58	Male	IIA	1017.91	970.131	GSE103479	NA	C3	-1.44587	High	7.57405	6.885	5.10495	3.2414	6.48839	7.26283	3.94708	5.45261	4.57889	7.47715	7.66003	8.98817	8.45935	7.38421	8.97775	5.60087	10.7592	3.97691	8.22751	11.0198	4.55064	9.31256	4.25879	10.7818	5.08978	5.80274	6.71753
GSM2772139	75	Female	IIA	830.133	929.224	GSE103479	NA	C3	-1.98124	High	6.80209	6.53416	4.92926	3.4744	7.07493	6.70609	4.16178	5.9151	4.67706	7.55803	6.46818	8.72145	8.92647	7.41721	9.03243	5.85186	10.5031	4.00387	9.78511	11.1559	3.74579	8.70454	3.86349	10.957	5.44394	6.77237	6.72365
GSM2772140	80	Male	IIA	697.979	505.07	GSE103479	NA	C2	3.43694	High	6.7694	6.60532	4.72334	3.22998	7.17631	7.70926	3.65449	6.55687	5.20237	8.53631	8.96602	9.99186	8.66592	6.03825	9.20693	5.83139	10.3014	3.80955	8.17899	10.5905	4.0659	7.92422	4.53722	10.5073	4.87474	6.27557	7.75842
GSM2772141	78	Male	IIIB	932.188	933.124	GSE103479	NA	C3	-0.358635	High	6.80813	6.17831	4.80108	3.28322	7.35691	6.88197	4.48103	6.52978	5.3313	8.34753	7.88176	9.38211	8.44968	5.78918	8.31966	5.21736	11.1291	4.08801	9.19439	10.483	3.58044	9.08128	4.05834	9.82232	5.29482	5.47605	7.23775
GSM2772142	70	Female	IIIB	539.172	1273.38	GSE103479	NA	C3	-1.75932	High	6.77869	5.99885	4.52845	3.93897	7.87816	6.88839	4.61634	6.64567	5.57617	8.03941	7.14629	8.86382	8.61151	6.75922	9.10746	5.25861	10.3938	4.2789	7.62821	10.1622	4.15532	9.32959	3.84473	9.66568	5.89372	5.72348	6.79063
GSM2772143	48	Male	IIIC	822.791	648.607	GSE103479	NA	C2	3.29458	High	8.92637	6.80085	4.29724	3.35097	7.44728	7.47099	3.56949	6.62965	5.1605	8.358	8.28186	10.0475	8.70905	6.95097	8.88154	4.95568	10.2907	3.82054	7.90722	10.203	4.26179	7.14116	4.19225	10.4708	4.82607	6.09577	7.25802
GSM2772144	52	Female	IIIB	539.172	1273.38	GSE103479	NA	C2	2.75292	High	6.94862	6.91609	5.24824	3.72748	6.27642	6.78022	4.08531	7.09032	5.69822	7.92181	8.4737	9.24249	8.57933	5.84243	8.73635	4.66289	11.1298	4.03035	8.08924	10.5888	3.93371	8.51339	4.14442	10.4433	4.11801	6.80453	7.05871
GSM2772145	84	Female	IIIC	954.469	727.382	GSE103479	NA	C2	2.43356	High	10.5639	6.78403	4.23674	3.26035	7.39858	7.50032	4.31463	6.96246	6.13367	8.40669	8.24857	9.77671	9.00416	8.22851	8.62902	4.92334	10.3812	3.62076	7.48006	10.8914	3.95468	8.3454	4.48456	10.0367	4.14429	5.59275	6.91385
GSM2772146	72.2	Male	IIIC	1162.3	1094.94	GSE103479	NA	C3	-0.819019	High	7.03425	7.62253	5.13681	3.36791	6.7424	6.64834	3.61772	4.90817	5.89533	7.61424	6.22675	8.2586	9.01999	7.53226	8.74651	6.00735	11.113	4.37216	8.61349	10.5218	4.3697	9.48767	3.66517	10.4074	4.95341	6.96569	6.95421
GSM2772147	74.4	Male	IIIC	877.216	954.604	GSE103479	NA	C3	-0.259779	High	6.99493	7.58454	5.32158	3.42932	6.84429	7.15475	4.48997	6.08045	4.98535	8.02793	7.2182	8.84749	8.62201	6.6402	9.31339	4.44131	10.623	4.14385	9.02968	11.182	4.06755	8.80142	4.30957	10.4494	4.61599	6.66183	6.72682
GSM2772148	52.6	Female	IIIB	539.172	1273.38	GSE103479	NA	C3	1.39628	High	6.74337	7.82803	4.97017	3.10263	8.40547	7.10324	4.17959	6.20535	4.5498	7.55483	6.91301	8.77781	9.16459	6.63215	9.40937	6.68915	10.1324	4.15514	8.72638	11.0873	3.85043	7.58765	3.75201	10.6901	4.78221	6.07539	6.93451
GSM2772149	65.2	Female	IIIC	539.172	1273.38	GSE103479	NA	C3	-1.39407	High	6.87669	7.11573	5.36541	3.50935	7.4703	7.2788	4.16017	5.44537	4.88951	7.44186	7.32099	8.57032	8.63812	8.07092	9.46569	5.59618	10.5287	4.50938	9.58788	11.0905	4.15555	9.05595	4.20374	10.7014	4.42641	6.58633	7.02963
GSM2772150	73.6	Male	IIC	1055.89	871.106	GSE103479	NA	C3	1.44633	High	6.896	7.66464	4.53488	3.50003	7.02503	7.30415	4.16436	6.82509	4.99121	8.28292	7.79235	8.72335	8.46483	7.55042	8.68904	4.78182	11.3302	4.20212	8.36391	10.7293	3.66217	9.35166	4.12893	10.1094	4.33187	6.63829	7.56952
GSM2772151	77.1	Female	IIA	914.59	740.323	GSE103479	NA	C1	-0.670903	High	6.82201	6.81484	4.88559	3.48268	7.88871	7.22076	4.14703	6.03826	4.89848	7.48452	7.62771	9.36167	8.4771	8.32771	9.52797	5.08509	10.8175	4.52063	10.0174	11.1476	4.42949	7.51785	3.95352	10.8023	4.42729	8.52709	7.14019
GSM2772152	63	Female	IIA	539.172	1273.38	GSE103479	NA	C2	0.0542217	High	6.82727	6.98635	4.99194	3.2042	7.75282	7.23843	3.80159	6.27411	4.75786	7.69398	7.46406	9.11762	9.13999	5.92444	9.81832	4.72672	11.2495	4.14299	9.18276	11.0273	3.69552	6.69277	4.04412	10.6613	3.95974	6.84969	7.1431
GSM2772153	55.5	Male	IIIB	539.172	1273.38	GSE103479	NA	C3	1.49341	High	7.02737	6.73678	5.12169	3.97697	8.21624	7.16643	4.1107	6.0009	4.17166	7.66834	7.66475	9.28641	8.66626	7.2239	9.46988	5.64468	11.1688	4.15524	9.33012	10.5751	3.9146	9.2114	3.99519	10.4941	3.82009	6.19231	6.9345
GSM2772154	85.7	Male	IIA	901.252	788.946	GSE103479	NA	C3	-1.58714	High	6.91872	6.30282	5.17351	2.87748	7.3653	7.05521	4.27559	6.30462	4.56839	8.04488	6.08236	8.66219	8.53619	7.46449	9.61675	4.64497	10.5119	3.89153	7.75188	10.716	3.52316	9.10619	4.15163	10.9902	4.96983	5.79694	6.58819
GSM2772155	NA	Male	IIA	1063.7	956.859	GSE103479	NA	C3	-1.53524	High	7.23685	6.68367	4.84201	2.96027	7.79821	7.06843	3.68273	5.35557	4.79681	7.92644	7.73034	8.91362	8.76509	7.08494	9.18526	5.88334	10.7365	4.15928	9.13697	10.9097	4.49193	8.34992	4.26696	10.3227	5.1997	7.15427	6.95728
GSM2772156	87.2	Female	IIC	858.165	722.169	GSE103479	NA	C3	-1.39211	High	7.33167	7.26667	5.19212	3.21481	8.46421	7.06214	3.75673	5.75923	4.55548	8.10847	7.51578	9.08755	7.95009	7.4979	9.58511	5.73981	10.5194	4.3056	8.21029	10.8914	4.56246	8.88329	4.26681	10.5138	4.02647	6.10979	7.09024
GSM2772157	80.8	Female	IIA	880.183	780.888	GSE103479	NA	C2	0.161594	High	6.74635	7.67835	5.01751	2.98932	8.16703	7.11148	3.53103	6.19369	5.33494	8.64563	6.99561	9.84564	8.7412	7.93188	9.30305	4.65598	11.5143	4.27739	8.23033	10.9699	3.63693	7.78288	4.28803	11.0346	3.80413	7.46876	6.93285
GSM2772158	68.5	Female	IIA	904.177	944.337	GSE103479	NA	C2	-0.978195	High	9.17914	7.44899	5.28771	3.32836	7.4872	7.31982	3.98016	6.8174	5.45751	8.11472	7.9187	9.8378	8.25313	8.15217	9.86339	4.44892	10.4635	4.45439	9.10408	10.6135	4.70477	7.32233	5.11576	11.0407	4.25042	6.89655	7.2353
GSM2772159	81.8	Male	IIIB	539.172	1273.38	GSE103479	NA	C3	-1.90427	High	6.74748	6.54905	5.09102	2.94116	7.60375	6.82744	4.02335	5.7257	4.87272	7.43233	7.08848	9.09562	8.62664	7.21294	9.48114	4.56301	10.5808	4.42979	8.51285	11.0544	3.78749	8.33466	4.15386	10.4348	4.97611	7.78287	6.78677
GSM2772160	71.5	Male	IIC	539.172	1273.38	GSE103479	NA	C3	-0.50428	High	6.87006	6.96277	5.65781	3.30955	7.92832	6.70713	4.09966	5.41548	4.84182	7.46595	7.24572	8.82158	8.54963	7.59518	9.09978	5.47206	10.379	3.93863	8.59726	11.0116	4.45594	7.52201	4.23714	10.2158	5.18886	7.02884	7.19737
GSM2772161	86.5	Male	IIA	1052.59	1101.23	GSE103479	NA	C3	-1.50832	High	6.74537	8.4081	5.34388	3.51813	7.5929	7.08427	4.44648	6.68008	4.89303	7.76518	7.48174	8.78212	8.16409	7.21095	9.49062	5.90969	11.0839	4.58604	9.05608	10.9403	4.04749	8.60028	4.0759	10.8784	4.61167	6.13319	6.80591
GSM2772164	78.8	Female	IIIC	829.408	547.341	GSE103479	NA	C1	-2.06017	High	6.82397	7.91132	5.65433	3.48911	7.54409	6.7897	3.86278	5.70877	4.82429	7.95332	7.17309	8.8904	8.61995	9.12222	9.62886	4.8016	10.8257	4.33623	8.81967	11.1896	3.78329	8.22073	3.92448	10.7691	4.18658	6.51209	6.91092
GSM2772165	85.3	Male	IIIC	784.169	799.037	GSE103479	NA	C3	-0.740526	High	6.8442	7.81363	5.53224	3.49317	7.91465	6.94961	3.91287	5.85126	4.58135	7.58625	7.43397	9.28087	8.48942	6.9585	9.42869	5.61157	10.4755	4.50496	9.05581	10.98	3.89685	9.02587	4.0128	11.1728	3.73395	6.18282	6.74079
GSM2772166	63.8	Female	IIC	815.398	955.099	GSE103479	NA	C2	0.758819	High	8.03775	6.6729	5.11569	3.20028	7.7908	7.28503	3.7218	7.00047	5.1277	8.36509	7.4813	8.91219	8.79853	6.60921	9.11328	6.06816	10.9247	3.98538	8.00556	10.304	4.23312	8.16771	3.98104	10.5975	4.29853	6.45514	7.10497
GSM2772168	76.5	Female	IIIC	539.172	1273.38	GSE103479	NA	C3	-1.05931	High	6.79368	7.2646	5.34023	3.01992	7.16977	7.01032	4.32781	6.88441	4.78908	7.75654	7.0789	8.55798	8.25759	7.62057	9.80956	5.68593	10.7842	4.46786	7.91081	11.6949	3.6767	10.0355	3.59708	10.7775	4.31077	6.9745	6.83259
GSM2772169	61	Male	IIA	539.172	1273.38	GSE103479	NA	C3	-0.330214	High	7.45594	7.22872	5.48335	3.31699	7.11114	7.07293	3.82861	6.13511	4.47323	7.81838	6.55206	8.71472	8.34802	6.23074	9.1666	4.28603	10.4485	4.2061	8.5557	11.0678	4.39239	8.41076	3.70997	11.1813	4.49949	6.36676	6.95524
GSM2772170	NA	Female	IIIC	1020.78	910.319	GSE103479	NA	C2	6.89634	High	6.74643	7.92617	3.80205	3.69015	7.43601	8.13286	3.98713	6.80018	5.87871	8.44195	8.22926	9.76308	8.77957	5.82056	7.66029	4.88926	11.4841	3.27038	7.21815	10.1406	4.18125	6.51639	4.46284	9.48976	5.60314	5.55286	7.00304
GSM2772172	65.9	Male	IIIC	539.172	1273.38	GSE103479	NA	C2	-2.59033	High	7.88475	8.11154	5.15782	3.59015	7.51969	7.4136	4.10088	6.61155	4.99398	7.52366	7.89877	9.11626	7.95	8.58818	9.67911	4.16485	10.6914	4.30805	7.83898	11.016	4.05558	9.23996	5.14281	10.7707	3.68092	5.47019	7.06452
GSM2772173	78.4	Female	IIIB	864.923	769.767	GSE103479	NA	C3	-0.838299	High	6.73413	6.70742	5.19799	3.26636	7.6915	6.90563	4.1074	5.34858	5.54676	7.65133	8.30676	8.87119	9.51702	6.89418	9.23208	4.93191	11.0578	4.31419	8.09072	11.2292	3.81982	7.21051	4.46203	10.1948	5.70135	6.33993	7.02415
GSM2772174	73	Female	IIC	539.172	1273.38	GSE103479	NA	C3	-2.87122	High	6.77129	7.41028	5.48932	3.1413	7.15317	7.36117	3.70948	5.70933	4.39393	7.43922	6.99009	8.4926	8.3444	7.59696	9.62258	5.32893	10.9529	4.46902	9.2447	11.0769	3.71076	8.79067	4.14934	10.8187	4.27781	7.09967	6.72958
GSM2772175	81.2	Female	IIA	925.758	1009.18	GSE103479	NA	C3	-2.81329	High	7.2219	7.06747	4.86211	3.92133	7.75311	7.0901	4.71564	5.90806	4.71515	7.54127	6.88108	8.94967	8.97926	6.38227	8.776	4.98227	10.971	4.16459	8.41647	11.5219	4.31698	7.66132	4.61662	10.6468	4.8704	6.25385	7.66434
GSM2772176	81.3	Male	IIIC	995.832	1033.36	GSE103479	NA	C2	-0.290115	High	8.75365	7.72983	5.04538	3.17565	8.1154	7.14959	4.32915	5.70763	4.74847	7.25042	6.99275	8.54773	8.69975	7.24777	8.93055	5.13538	10.2837	4.23748	9.29389	10.8433	3.92137	7.93217	3.77228	10.6455	4.64577	6.28956	6.94444
GSM2772177	74.9	Male	IIC	786.057	523.919	GSE103479	NA	C3	1.6492	High	6.88688	6.40771	4.97157	3.53855	7.9498	7.19571	4.4315	6.28631	5.1443	8.3848	7.02532	9.24682	8.54044	6.53692	9.5687	5.57447	10.1466	4.06733	8.67964	10.9351	4.11564	7.95265	5.01574	10.1308	4.26091	5.73692	6.67407
GSM2772178	57.1	Male	IIIB	539.172	1273.38	GSE103479	NA	C2	2.56953	High	9.03406	7.32553	4.73937	4.07941	7.15374	7.2442	4.21123	6.87865	5.1843	7.88117	7.56638	8.702	8.73818	7.85465	8.96181	4.88611	10.9149	3.80913	7.21818	9.85361	4.06997	10.0924	4.7097	10.0791	4.21267	6.41388	7.68949
GSM2772179	71.5	Male	IIIC	539.172	1273.38	GSE103479	NA	C2	-0.175779	High	9.57155	6.1346	5.12422	3.1519	7.73806	7.95716	3.09703	6.75733	4.81539	7.53052	7.71089	10.4017	9.04551	7.0809	9.65952	5.95117	10.7885	4.37988	7.87023	10.3206	3.76318	7.56295	4.05921	10.8204	4.74772	5.02225	6.63703
GSM2772180	69.1	Female	IIIB	539.172	1273.38	GSE103479	NA	C3	-2.16842	High	6.97917	6.64164	5.32802	3.3583	7.59328	7.16332	3.99877	6.06076	4.84009	7.4417	7.68585	9.04639	8.41124	7.07318	9.31159	5.37197	11.0076	4.07739	7.73065	10.9544	4.66362	8.57242	4.50377	10.537	4.5125	6.8159	7.19601
GSM2772181	62	Male	IIA	975.311	990.097	GSE103479	NA	C3	0.107199	High	6.96634	6.56493	5.07228	3.47624	6.31512	7.21412	3.88659	5.75836	4.66274	7.64969	7.36647	9.36679	8.56382	7.84051	9.49811	6.26474	11.0033	4.21699	9.21425	10.9363	3.97873	9.53322	4.29362	10.6445	5.0243	6.95159	7.06619
GSM2772182	65.8	Female	IIA	961.799	1073.4	GSE103479	NA	C1	-4.83459	Low	7.06016	8.03405	4.97151	3.30177	7.8323	6.69807	4.64046	6.21337	4.25481	7.88402	6.63169	8.33807	7.78605	7.70067	9.51587	6.43002	10.6733	4.24634	8.85053	11.0504	3.96441	9.23577	4.3473	10.3245	4.33295	7.65402	7.08068
GSM2772183	68.4	Male	IIA	936.052	959.573	GSE103479	NA	C3	-1.50763	High	6.85221	7.63088	5.09975	3.19522	8.15341	6.66322	4.10042	5.71218	4.4826	7.61374	6.95276	8.17034	8.91604	7.02232	9.49521	5.70686	10.3604	4.3659	8.22821	11.2844	3.64922	7.74944	3.83916	10.2606	4.93169	6.23288	7.15364
GSM2772184	74.9	Female	IIA	539.172	1273.38	GSE103479	NA	C1	-0.975403	High	7.41678	7.71934	5.45225	3.14673	8.51549	7.20334	4.31522	6.68757	4.45175	7.76377	7.40637	8.56602	8.14787	7.94727	9.47571	5.18223	10.6899	4.4281	8.37707	10.9717	3.72894	9.14058	4.33386	10.5376	4.41432	7.36752	6.84989
GSM2772185	67.4	Male	IIA	917.244	946.938	GSE103479	NA	C2	0.393352	High	6.93274	7.37322	5.24484	3.43839	8.01447	7.30659	4.34311	6.2788	4.96709	7.61615	7.28143	8.58186	8.25081	8.17904	9.25197	4.65846	10.6554	4.35842	7.80377	10.9073	3.84035	7.72314	4.41621	10.4307	3.84771	5.5734	7.05221
GSM2772186	53.9	Female	IIA	949.139	969.076	GSE103479	NA	C3	0.191096	High	6.78071	7.02992	5.49456	3.0801	7.10747	6.99901	4.313	6.44198	5.35977	7.87221	7.55948	8.87938	8.34337	7.48948	9.59881	4.86089	10.8472	4.48226	8.35028	11.0617	3.82279	9.73206	4.09538	10.3325	4.46957	6.43521	7.3466
GSM2772187	62.6	Male	IIIB	539.172	1273.38	GSE103479	NA	C2	2.65113	High	7.42898	7.13735	5.11327	3.63696	7.41102	7.59761	3.59607	5.47766	5.68027	7.79101	7.77254	10.3144	8.0904	5.87988	9.16575	6.10165	10.2445	4.12457	9.0294	10.608	3.81267	7.27721	4.45748	9.93438	3.53101	5.29947	6.81371
GSM2772188	63.4	Male	IIA	539.172	1273.38	GSE103479	NA	C3	-2.72884	High	6.80508	6.75425	5.3249	3.28786	7.86433	6.66355	4.40972	6.04945	4.58251	7.40554	6.36192	9.10689	8.37646	7.75454	9.61903	4.21321	10.5225	4.2214	7.95866	10.7543	3.9024	8.53445	4.50232	10.5091	5.07944	5.20552	7.22036
GSM2772189	66	Male	IIIB	539.172	1273.38	GSE103479	NA	C2	-0.602136	High	6.78945	6.32518	5.71307	3.02806	8.16769	7.16686	3.70379	6.11584	5.05706	7.50566	7.81775	8.69107	8.64856	6.38852	9.63991	4.69626	10.8961	4.12428	9.54378	10.8068	4.06533	7.26083	3.67446	10.8988	4.36586	4.79688	7.25837
GSM2772190	73.5	Male	IIIB	539.172	1273.38	GSE103479	NA	C2	0.616473	High	7.16227	7.25696	5.19426	3.40207	7.56662	6.72245	4.36131	6.83032	5.32476	8.1596	7.74678	9.37382	8.93609	7.33333	9.59969	4.90815	10.3415	4.19305	8.52502	10.7409	4.52315	8.43984	4.36742	10.4616	4.09701	5.25952	7.91282
GSM2772191	84.2	Female	IIIC	1053.56	1139.18	GSE103479	NA	C1	-0.467066	High	6.79465	7.33235	4.77479	3.87305	7.77406	6.90553	4.73869	5.89981	4.78318	7.57939	7.83027	8.60247	8.79189	8.80641	9.10675	4.54049	11.2738	4.43113	7.94724	11.1238	4.34177	8.97526	4.1729	10.085	4.25594	6.12452	6.78586
GSM2772192	84.7	Female	IIIB	990.739	991.906	GSE103479	NA	C1	-1.01268	High	6.90684	7.25588	5.15051	3.29599	7.64437	7.28451	4.2056	6.46474	5.01275	7.50765	7.58909	8.88804	9.06593	8.35575	9.05558	5.64235	10.9735	4.10562	8.42217	10.3877	4.42179	8.61392	3.98365	10.3344	3.94408	5.96993	6.72398
GSM2772193	78.3	Male	IIA	800.908	729.506	GSE103479	NA	C3	-1.53534	High	6.81323	6.69675	5.2561	3.40868	6.76254	7.0854	4.26381	5.89147	4.7336	7.60483	7.76897	9.45488	8.3399	7.36379	9.47108	4.65599	10.7749	4.18739	8.83575	10.9927	3.89596	8.70005	4.0388	10.1513	4.19736	6.64008	7.76963
GSM2772194	42.5	Female	IIIB	539.172	1273.38	GSE103479	NA	C3	1.64746	High	6.79286	7.24173	5.31013	3.92703	7.5637	6.89465	3.72897	6.97126	5.6571	8.31236	7.89994	8.71103	8.66728	6.77078	9.21062	6.32079	10.4401	3.91099	9.01315	10.575	4.36244	9.44239	4.07229	11.1406	4.55536	5.73659	6.83557
GSM2772195	53.3	Male	IIA	539.172	1273.38	GSE103479	NA	C3	-1.41033	High	6.91143	7.65449	5.57265	3.23994	7.58637	7.04668	4.04439	5.76125	4.79923	7.42548	8.04752	9.19577	8.50453	8.18377	9.1745	4.96923	10.6474	4.42062	7.78071	10.9521	4.08476	9.09945	4.19763	10.3096	4.21162	6.17565	7.2597
GSM2772196	69.6	Female	IIIB	539.172	1273.38	GSE103479	NA	C3	0.191968	High	6.98599	6.30865	5.48474	3.22768	7.8934	7.15037	3.75651	5.60845	4.91042	7.5954	6.89121	9.44636	8.29312	6.74907	9.07339	4.79646	10.4927	4.14344	8.78208	10.5473	4.00377	8.81196	4.15602	10.8836	4.17217	6.73308	6.87292
GSM2772197	84.9	Male	IIIB	985.7	1031.28	GSE103479	NA	C3	1.1097	High	7.11445	7.50899	4.65948	3.49415	7.77133	7.53572	4.71345	5.79835	5.20786	7.98951	7.06772	8.44012	8.45222	7.2538	8.44765	5.30954	11.7267	4.16864	7.38736	10.6457	4.04992	8.93659	3.92337	9.71553	5.32105	6.12207	6.92548
GSM2772198	64.1	Male	IIA	539.172	1273.38	GSE103479	NA	C2	2.49406	High	9.81922	6.65354	4.94425	3.17556	7.47217	7.78694	3.56543	6.44189	5.90608	8.292	8.22092	10.1396	8.56733	5.67473	8.6549	4.26451	10.6211	3.66118	8.6168	10.9858	4.63111	6.90864	4.62021	10.5716	4.60545	5.91638	6.76163
GSM2772199	75.9	Male	IIIA	928.218	632.785	GSE103479	NA	C2	-3.34431	High	9.29344	6.57358	5.45018	3.57481	7.10805	6.63721	4.51994	6.58316	4.70187	7.99594	7.36261	9.60491	8.60166	7.09219	9.97421	5.60011	10.3819	4.39599	9.05732	10.6549	3.96607	8.7469	4.04818	10.7672	3.94602	6.15089	6.96216
GSM2772200	63	Male	IIA	539.172	1273.38	GSE103479	NA	C3	-1.50843	High	6.82755	7.39093	5.55407	3.20669	7.96665	7.11922	4.12841	5.89746	4.30756	7.36385	6.27136	8.90638	8.36315	7.04714	9.36769	5.42945	11.3057	4.2156	9.25993	10.6616	4.09183	8.9329	3.78986	10.5367	4.79095	5.97423	6.93582
GSM2772201	66.9	Male	IIIB	539.172	1273.38	GSE103479	NA	C3	-1.373	High	6.90936	7.60394	5.51383	3.82716	7.52618	6.8279	4.11995	5.79456	4.62132	7.60738	6.89598	8.43303	9.21655	7.34733	9.71269	5.46747	10.5769	4.30697	8.71173	11.2361	3.75904	9.54091	3.85144	10.1988	4.37929	6.17036	6.73081
GSM2772202	86.6	Female	IIA	1076.2	1088.34	GSE103479	NA	C2	-0.575088	High	7.32564	6.4963	4.97859	3.37403	7.46998	7.37894	3.95585	6.02319	4.98866	7.9089	7.79129	9.36975	8.60219	7.13987	9.63613	4.49296	10.969	4.40993	7.68899	11.0748	3.73039	8.53362	4.06287	10.3043	4.79332	5.52685	6.94377
GSM2772203	85.5	Female	IIA	1011.37	984.343	GSE103479	NA	C2	0.588194	High	9.83072	6.55706	4.79321	3.09093	7.41134	7.36907	4.34107	6.26644	4.81387	7.99765	7.53728	9.23826	8.44022	7.72521	8.94894	4.21458	10.5274	4.11187	8.56248	11.2023	3.8491	8.59957	4.61379	10.2149	5.18614	6.42306	6.79526
GSM2772204	77.7	Female	IIIB	853.956	813.683	GSE103479	NA	C2	2.76742	High	8.68004	8.38885	4.64863	3.64868	6.83364	7.11531	4.11622	6.95432	6.08569	8.54633	7.69567	9.32524	8.46953	7.48097	8.8944	4.61831	10.993	4.13203	8.18332	10.6227	4.37479	9.10495	4.10502	10.0129	4.2039	5.63668	7.90922
GSM2772205	75.5	Male	IIA	844.008	882.921	GSE103479	NA	C3	-1.88748	High	7.37982	6.87794	5.48575	3.25314	7.80731	7.02376	4.21538	5.99964	4.80342	7.59069	7.5039	8.61531	8.2225	7.36943	9.34616	4.8465	10.5632	4.09397	8.6603	10.7562	4.15861	8.00616	4.26884	10.8591	4.3543	4.99882	6.95972
GSM2772206	78.6	Male	IIA	975.256	990.254	GSE103479	NA	C3	-2.18264	High	6.7822	7.50926	5.04479	2.88093	7.38824	7.20723	4.34902	5.92853	5.23999	7.44746	7.6954	9.05635	8.83572	6.8412	9.27014	5.88113	11.395	4.29319	8.76272	11.2827	5.52829	7.68604	4.30371	9.97456	4.21746	5.53684	6.44194
GSM2772207	83.9	Female	IIIA	870.101	880.779	GSE103479	NA	C3	0.259855	High	7.12928	7.1618	5.16142	3.53229	7.18472	7.27685	3.44688	6.05485	5.80934	8.70981	7.42035	9.3627	8.90705	5.46156	8.67153	4.68969	10.3259	3.87002	8.43573	9.94431	4.42425	8.06682	5.02825	10.086	5.48732	5.77391	7.70103
GSM2772208	42.8	Female	IIA	539.172	1273.38	GSE103479	NA	C3	-0.454484	High	7.22275	7.12485	5.25357	3.42388	7.64153	6.60659	4.33028	6.79849	4.52788	7.92317	7.27684	9.1479	8.5881	7.89853	9.38546	4.8992	10.6129	4.32253	8.07001	11.0588	4.61239	8.4873	4.11088	10.8176	4.71679	6.26106	6.68783
GSM2772209	62.9	Male	IIIA	539.172	1273.38	GSE103479	NA	C3	1.24793	High	7.13052	7.2402	5.17855	3.33348	6.77126	7.08173	3.92511	6.45008	5.29716	8.00884	7.34122	9.3529	8.4228	6.96802	8.99607	5.02806	10.5421	4.19742	8.61184	10.7439	3.97612	8.8349	4.02731	10.6393	4.75129	5.81537	7.01188
GSM2772210	51.5	Male	IIA	539.172	1273.38	GSE103479	NA	C2	-1.40023	High	6.96056	6.12793	5.16183	2.93168	7.91282	6.82437	3.56216	6.11796	4.96106	7.7321	7.17256	9.41693	8.73277	6.92803	9.18855	4.81587	10.5507	4.1251	8.57082	10.8534	3.98308	7.74196	3.68022	10.7094	5.14775	6.16664	6.39054
GSM2772211	36.6	Male	IIA	539.172	1273.38	GSE103479	NA	C2	-0.577644	High	7.10495	6.72376	5.301	3.56562	7.59096	6.99267	3.74719	7.93793	5.18023	7.72459	7.1513	9.00727	8.35818	7.86698	9.6537	5.12402	10.5724	4.33732	9.18579	10.7319	4.06611	8.45021	4.218	10.8673	3.66328	6.40361	6.58956
GSM2772212	62.7	Female	IIIB	539.172	1273.38	GSE103479	NA	C3	-0.233902	High	6.99737	6.70037	5.70827	3.85749	6.65477	6.90633	3.88022	5.70618	4.76876	8.09326	7.01081	9.53427	8.82086	6.66065	9.52787	4.39395	10.2124	4.44563	8.42472	10.6664	4.2429	8.6186	3.94979	10.0645	4.2719	6.4615	7.40653
GSM2772213	83.7	Male	IIA	940.84	1045.23	GSE103479	NA	C3	-1.1768	High	7.04485	7.81001	5.49621	3.83736	7.60549	7.12743	4.3548	5.92732	5.11442	7.81674	7.57433	8.75475	8.94801	7.17145	9.09185	5.12526	10.7738	4.3411	9.05509	11.1836	3.79714	8.49113	4.45586	10.5047	4.5182	6.78461	7.49079
GSM2772214	56.4	Female	IIIB	539.172	1273.38	GSE103479	NA	C1	-0.403603	High	6.82011	7.27652	5.45834	3.14516	7.43282	6.86883	4.25193	5.79769	5.23763	8.2207	7.40744	9.10253	9.07387	7.71187	9.10571	6.2632	10.2732	4.41873	8.41572	11.3247	3.64148	8.30456	4.81864	10.381	3.84146	7.21693	7.80128
GSM2772215	67	Male	IIIB	869.32	930.993	GSE103479	NA	C1	-1.45382	High	6.79884	7.39033	5.70087	3.25611	8.27305	6.93522	3.79502	5.33019	4.50941	8.03863	7.32997	8.53886	7.98587	7.69922	9.15514	5.98091	10.7335	4.47045	9.28071	11.0817	3.79322	7.97536	4.59865	11.1188	4.15154	7.15162	6.55611
GSM2772216	83.7	Female	IIA	700.653	745.066	GSE103479	NA	C2	-0.764713	High	6.86452	7.35425	4.5469	3.0892	8.43773	7.6677	4.02207	6.91981	4.71885	8.09302	8.00234	9.44689	8.29305	6.6691	9.47489	5.63907	10.307	4.25574	7.71136	10.9619	4.86895	7.97599	4.09259	10.5243	4.24592	5.68938	6.70991
GSM2772217	75.6	Male	IIIB	539.172	1273.38	GSE103479	NA	C2	-2.31849	High	6.96887	8.39709	5.26038	3.1786	8.32865	7.68743	4.58059	6.76944	4.76701	7.39409	7.33205	8.74476	8.02622	8.37421	9.48595	4.72413	10.4854	4.44237	8.2585	10.8134	4.02157	8.83983	4.09649	10.7906	3.53572	6.82535	7.26336
GSM2772218	86.1	Female	IIIB	814.746	990.773	GSE103479	NA	C2	-3.16383	High	8.50088	7.15786	5.1739	3.39375	8.87826	7.89359	4.29867	6.5306	4.67727	7.60897	7.16023	8.55678	7.85666	8.60877	9.57023	5.10583	10.647	4.43158	8.09382	11.2986	3.79846	8.24252	4.81781	10.4598	3.67974	7.43433	7.04687
GSM2772219	84.6	Male	IIIB	919.865	949.456	GSE103479	NA	C3	-1.14597	High	7.03618	7.79613	5.49794	3.33872	7.14679	6.84511	4.03977	6.02337	4.44554	7.64389	7.55372	8.93565	8.42305	7.30695	8.92108	5.15709	11.3917	4.0247	9.5726	10.9374	3.67481	8.10786	3.87341	10.786	5.20295	7.59018	6.92473
GSM2772220	76.6	Male	IIIB	539.172	1273.38	GSE103479	NA	C2	-0.587387	High	8.57007	7.3858	5.41945	3.04096	7.71324	6.91983	3.61396	5.90942	4.69598	7.58561	7.67723	8.93324	8.66892	6.86644	9.33333	5.18733	10.9548	4.27884	8.6547	10.8233	3.80088	8.30611	4.35767	10.6092	4.68835	8.07328	7.73464
GSM2772221	73.3	Male	IIA	539.172	1273.38	GSE103479	NA	C2	-1.72287	High	8.74876	7.54364	5.57517	3.33038	7.81331	6.80967	4.28748	5.49211	4.82561	7.6591	6.71674	8.71787	9.27869	7.78808	9.02838	4.60025	11.1962	4.28872	9.14656	11.3584	4.07801	8.29215	4.06657	10.6123	4.15863	7.22068	6.75236
GSM2772222	71.8	Male	IIIC	862.425	966.907	GSE103479	NA	C3	1.79704	High	6.92962	6.76295	4.77625	3.51237	7.85502	7.05194	4.16261	6.28762	4.68122	7.69209	7.5088	8.85854	8.37174	6.46245	9.1854	4.62325	10.5176	4.06249	8.72537	11.1074	4.39046	7.97348	5.71145	10.4905	5.05649	6.1278	7.01519
GSM2772223	80.8	Male	IIA	947.854	995.8	GSE103479	NA	C2	-1.97538	High	6.99963	7.81762	5.71572	2.7929	6.83877	7.16758	4.19507	6.62453	4.70616	8.17611	7.87153	9.1857	8.09488	7.18533	9.26039	4.35706	10.0211	4.32603	8.15933	11.1876	4.16211	7.42636	4.39689	11.1914	4.85353	6.57126	7.53591
GSM2772224	69	Male	IIA	539.172	1273.38	GSE103479	NA	C3	-1.12635	High	6.78907	7.71513	5.5907	2.98843	7.13477	7.09032	4.38339	6.10889	4.79621	8.11684	7.20359	9.38594	8.09812	6.56219	9.46864	4.49228	10.8357	4.37282	10.0458	10.8496	3.86205	8.87244	4.22061	10.8534	4.19781	6.79027	7.72109
GSM2772225	80.7	Female	IIIB	539.172	1273.38	GSE103479	NA	C2	-1.13189	High	6.67875	6.29948	5.36387	2.94805	8.79852	7.41896	4.22188	7.2107	4.69813	7.61293	7.85377	9.42987	8.20947	6.9659	9.93374	5.5823	10.5899	4.4887	8.13726	10.5887	3.89441	7.84583	4.48319	10.7093	3.58509	6.02538	7.34703
GSM2772226	73.8	Male	IIIB	539.172	1273.38	GSE103479	NA	C2	-0.663267	High	7.96352	7.80248	4.80851	3.58909	7.01775	7.20193	4.55253	7.48116	5.19349	8.05052	8.54025	10.0958	7.87053	7.75473	10.0854	4.48986	10.4766	4.42817	7.98831	10.5708	4.05119	8.88459	4.05592	10.0556	4.6908	5.78771	7.24684
GSM2772227	59	Male	IIA	539.172	1273.38	GSE103479	NA	C1	-0.931911	High	6.93573	7.72092	5.44348	4.60217	7.63715	7.04625	4.49041	5.35214	4.02316	6.88284	6.45845	8.93417	8.84801	8.4424	9.8526	5.68214	10.0375	4.31941	8.08345	11.3082	4.13855	8.59347	4.25227	10.5788	4.57319	7.59947	7.55764
GSM2772228	84.6	Female	IIIB	926.685	1024.01	GSE103479	NA	C1	-0.301242	High	7.08174	7.36877	4.95554	3.06967	6.72448	7.10884	4.58421	5.7618	5.05441	8.4611	7.70264	9.11959	8.49139	8.89936	9.04155	5.01764	11.2046	4.40053	8.38577	11.3522	3.6934	8.46903	4.48006	10.626	4.88146	6.8583	6.6234
GSM2772229	82.7	Male	IIB	1040.04	1007.52	GSE103479	NA	C1	-1.09987	High	6.7589	7.76263	5.61843	3.17993	7.80262	6.93632	4.31254	6.32581	4.31099	7.77525	7.27821	8.75466	8.11928	8.37191	9.916	5.78566	10.7344	4.42357	9.27078	11.0555	4.25601	8.91043	4.37076	10.6664	4.00624	6.46471	7.1504
GSM2772230	88	Female	IIA	865.54	815.296	GSE103479	NA	C2	-0.0918282	High	8.75504	6.96115	5.10832	3.59619	7.63962	6.80405	4.80662	6.85163	4.83671	7.92081	7.13189	8.6977	8.85973	7.85711	9.67164	6.0194	10.9488	4.39057	8.45727	11.0241	3.76258	8.42533	4.23313	10.5178	4.56058	6.29361	7.29063
GSM2772231	44.1	Female	IIA	539.172	1273.38	GSE103479	NA	C3	0.292186	High	6.88114	7.33866	4.78784	2.9717	8.19956	7.00525	4.1149	6.27282	4.87865	8.02289	7.36871	9.17136	8.57305	7.62394	9.4119	4.52085	10.5751	4.32236	7.94308	10.8965	3.67321	8.85006	4.99927	10.5041	4.42016	5.67885	7.04516
GSM2772232	69.6	Male	IIIA	916.547	851.83	GSE103479	NA	C3	1.17091	High	6.86776	7.13383	4.83411	3.33905	7.72206	7.28012	4.46036	5.66166	4.94108	8.27022	6.92133	8.74203	8.58684	8.25275	9.42288	5.49796	10.1664	4.30018	8.00974	10.8223	4.17522	9.55958	4.67421	10.3731	4.43072	6.5146	7.42082
GSM2772233	77.5	Female	IIIC	876.185	916.804	GSE103479	NA	C3	-0.150304	High	7.55137	7.35067	4.89537	2.8451	7.4869	6.97722	4.38711	6.69131	4.84473	7.82908	7.58708	9.10548	8.3588	6.50469	9.36106	5.0124	11.2825	4.39696	8.39066	10.6016	4.28724	8.52181	3.92787	10.7069	4.68151	6.46112	7.47218
GSM2772235	69.7	Male	IIIB	539.172	1273.38	GSE103479	NA	C3	0.413469	High	6.90612	8.89043	5.47527	3.47205	7.50917	6.96748	4.00554	6.47976	4.99625	7.37048	7.22967	9.14029	8.13182	7.57439	9.50412	5.78863	10.1788	4.3513	8.31092	11.1097	3.85718	8.35122	4.71085	10.597	4.63779	6.39003	7.04468
GSM2772236	67.6	Female	IIA	1076.36	1201.61	GSE103479	NA	C1	-2.60307	High	7.15381	7.46953	4.92496	3.54469	7.05194	6.70238	3.92891	5.37876	4.55687	7.68767	6.75111	8.71412	8.31501	7.67154	9.58999	5.55619	10.9914	4.59565	8.74197	11.1287	6.04586	7.78113	3.887	10.0522	3.60531	7.54738	6.49587
GSM2772237	80.2	Female	IIA	906.589	932.474	GSE103479	NA	C2	2.07858	High	8.7247	6.83332	4.96815	3.0998	7.07576	7.0429	3.89425	5.72725	5.44428	7.73045	7.61754	9.24447	8.70563	6.79123	8.94406	4.66456	10.433	4.05407	8.59972	10.4303	4.17114	9.03379	4.58437	10.7397	4.53381	6.98745	7.25186
GSM2772238	69.6	Male	IIA	825.176	821.137	GSE103479	NA	C2	-0.546627	High	9.08917	7.39802	5.35152	3.21134	7.41268	7.46863	4.41971	6.8367	5.44698	7.92866	7.70656	9.24617	8.52288	7.50964	9.35863	4.73802	10.6268	4.10922	7.99198	10.6616	4.20268	8.80638	4.48138	10.5753	3.7767	6.32271	6.83808
GSM2772239	72.5	Female	IIA	879.356	921.957	GSE103479	NA	C3	-0.785228	High	7.10149	7.69853	4.72283	3.7508	7.14589	7.03263	3.89807	5.8438	5.01581	7.77434	7.98964	9.13195	8.56793	8.16898	9.31192	5.15842	11.2801	4.10449	8.28831	10.9697	5.11975	8.89228	4.63677	10.0186	5.31041	6.08663	8.00621
GSM2772240	61.9	Female	IIA	539.172	1273.38	GSE103479	NA	C3	-1.83734	High	7.01007	7.59481	5.74896	3.28898	7.42953	6.88771	3.8336	5.82149	4.75636	7.55982	7.64149	9.40327	8.44522	6.94798	9.83591	5.32616	10.396	4.40627	8.47168	10.568	3.72735	8.86642	4.07172	10.9855	4.13127	5.86249	7.46976
GSM2772241	61.8	Male	IIB	848.373	824.229	GSE103479	NA	C1	-0.721736	High	7.01057	7.69855	5.79446	3.38784	7.01875	6.97153	4.03224	6.14807	4.55095	7.90439	6.59186	9.02705	8.35683	8.43248	9.58287	4.54131	9.66351	4.1068	8.57508	10.905	3.95189	8.65024	4.29195	10.3897	4.36578	6.88354	6.7142
GSM2772242	68.7	Male	IIIC	539.172	1273.38	GSE103479	NA	C2	3.09176	High	6.81064	7.84896	5.34917	2.91198	8.09003	7.98877	3.9493	6.2175	4.69888	8.20513	7.85577	9.0847	8.49546	6.37148	9.56439	6.711	9.96017	4.38304	8.91511	10.7977	4.25353	7.23955	3.77069	10.5521	3.56866	5.69272	6.96521
GSM2772243	60.1	Male	IIIB	539.172	1273.38	GSE103479	NA	C3	-1.9402	High	6.72005	7.05896	5.30718	4.22936	6.24684	6.73081	4.26492	5.90234	4.78757	7.09484	6.95203	8.92678	9.1016	8.08133	9.55076	5.05753	10.4466	4.23361	8.67289	11.3193	4.30473	8.82494	4.30741	9.8595	4.65341	6.49464	7.04779
GSM2772244	73.2	Female	IIIB	539.172	1273.38	GSE103479	NA	C2	-3.53277	High	10.2132	7.10414	5.14516	3.77079	7.87325	6.7596	4.26936	6.07462	4.55499	7.83493	7.65082	9.53104	8.87314	8.02058	9.23942	4.91762	10.7748	4.23001	8.81968	10.3775	4.15642	8.39694	4.64817	10.9931	4.19567	6.15832	6.82842
GSM2772245	81.2	Female	IIA	1058.86	1005.34	GSE103479	NA	C2	-0.104275	High	6.78444	7.21517	5.0083	3.32117	8.1513	7.5043	4.0906	6.4142	5.75022	8.17996	8.20751	8.51589	10.1573	7.75795	9.26771	4.48841	10.5925	4.31058	8.7396	11.2072	3.70511	7.84595	3.98857	10.2148	3.94518	6.21641	7.30627
GSM2772246	60.7	Male	IIA	872.585	920.274	GSE103479	NA	C3	-2.06582	High	6.86165	7.37849	5.50704	3.18414	6.91769	7.17567	3.36546	5.89079	4.45062	7.56181	6.65337	8.94145	8.00207	7.05253	9.58513	6.63348	10.5079	4.34351	8.56287	11.0247	3.87509	9.35345	3.83524	10.422	4.55118	6.32131	6.98717
GSM2772247	75.3	Female	IIA	745.577	675.848	GSE103479	NA	C3	0.272133	High	7.5259	7.13991	4.9732	2.92636	7.26386	7.01399	4.19077	5.89464	4.76578	8.27561	6.85862	8.87992	8.33301	6.62565	9.56595	5.91752	10.3873	4.35309	8.00952	10.5714	3.70178	8.97542	3.98807	10.6526	3.55427	5.30397	7.01436
GSM2772248	64.7	Male	IIA	680.811	635.891	GSE103479	NA	C2	-0.66594	High	6.86923	7.34411	4.97937	3.05032	7.25023	6.87088	3.74487	6.06851	5.21491	7.75635	7.83195	10.3057	9.10884	8.45865	8.94439	5.01474	10.2208	4.31169	8.47827	10.7945	4.2165	8.32514	4.30515	10.5088	4.69487	6.63208	7.59553
GSM2772249	57	Female	IIIB	539.172	1273.38	GSE103479	NA	C3	0.808238	High	6.74583	6.03731	4.63941	3.79436	7.29327	7.68723	4.10636	6.50476	5.91623	8.00239	7.41262	8.98904	8.80875	6.31282	7.94457	6.5033	10.8056	3.52555	8.75575	10.2075	4.03723	8.47148	3.90702	9.36235	4.60375	6.9512	6.9671
GSM2772250	71.1	Male	IIA	926.517	887.777	GSE103479	NA	C1	-1.2814	High	7.04116	6.75387	5.55475	3.83682	6.30775	6.58296	4.52082	5.24827	4.60185	7.56256	7.14998	9.19277	9.80624	9.1971	8.88148	6.35361	10.9611	4.36837	8.71885	11.158	4.51164	8.93779	3.63716	10.1625	4.37471	6.49941	7.40568
GSM2772251	66.8	Female	IIA	846.51	742.243	GSE103479	NA	C3	-2.35104	High	6.89165	7.28739	5.38143	3.12346	7.42033	7.16013	4.08671	5.96013	4.61853	8.00783	6.79894	8.72749	8.53353	6.504	9.43829	5.00892	11.1623	4.14351	9.28361	10.7113	3.92567	9.24287	4.01918	10.3932	5.35918	6.54158	7.25282
GSM2772252	68.5	Male	IIA	732.843	814.925	GSE103479	NA	C2	1.49707	High	6.77865	6.70076	5.04441	3.52071	7.5924	7.08986	4.2688	6.44546	5.17682	7.57987	7.4042	9.25171	7.91598	7.90393	9.20466	4.53584	10.063	3.94495	8.07634	10.8424	4.11874	7.92446	4.87883	10.5042	4.39981	5.10388	6.4364
GSM2772253	53.2	Male	IIA	774.554	541.028	GSE103479	NA	C3	2.96622	High	7.12738	7.08804	5.18282	3.50762	8.07018	7.59591	3.55469	5.40799	6.194	7.87715	7.92676	9.68177	8.89352	6.80494	9.27416	5.99186	10.3185	4.07314	8.91894	10.8253	4.12978	7.98005	4.26534	10.201	4.43076	5.39638	7.62002
GSM2772254	78	Male	IIA	947.865	1023.89	GSE103479	NA	C2	1.19015	High	9.1812	6.7416	4.98804	3.82974	7.98159	7.0109	3.66444	5.85242	5.27676	7.64756	7.13451	8.82919	8.65568	8.99119	8.5652	4.13483	10.7994	3.9785	8.41476	11.245	3.82099	8.39899	4.46492	10.2082	5.14041	6.88659	7.08139
GSM2772255	72.9	Female	IIIB	539.172	1273.38	GSE103479	NA	C2	1.04677	High	7.93267	7.74657	4.77985	4.21854	7.72891	6.83709	4.24779	6.26109	5.46638	8.59871	8.16176	9.10967	8.98918	6.92249	8.80056	5.06975	11.0141	4.11605	8.44753	10.6875	4.62036	7.25789	4.57274	10.1048	3.9101	6.74683	6.90758
GSM2772256	93	Female	IIIB	941.95	933.323	GSE103479	NA	C2	-0.185208	High	6.92435	7.10873	5.34721	3.15305	6.50382	7.11216	4.12859	6.56854	4.89687	7.88215	8.20333	9.13977	8.53012	6.51363	9.29443	5.6309	10.8571	4.27039	8.93662	10.8905	3.74706	7.74688	4.2027	10.2323	4.35768	6.29681	6.99141
GSM2772257	70.1	Female	IIA	788.887	696.632	GSE103479	NA	C1	-2.03381	High	6.70241	7.43405	5.75467	3.52801	7.6929	6.92876	3.94338	6.43988	4.80617	7.66997	7.69509	8.91266	8.45075	7.61808	10.0222	5.88206	10.9755	4.55854	9.05706	11.0369	4.18598	8.95344	4.00506	10.6546	4.09694	6.80415	7.01668
GSM2772258	72.7	Male	IIA	817.241	703.684	GSE103479	NA	C3	1.02741	High	6.81661	7.01088	5.23693	3.22914	7.30602	7.57782	3.56649	5.87119	5.25174	8.60097	7.48839	9.1596	9.0453	7.1986	9.19885	5.88623	10.6267	3.79096	6.73477	10.6647	4.37363	8.0595	4.35513	10.0288	5.58509	5.65084	7.6665
GSM2772259	62.2	Male	IIB	539.172	1273.38	GSE103479	NA	C2	-0.201366	High	8.97958	7.97	4.52691	4.14559	6.74894	7.06803	3.91357	5.81252	6.10725	8.19765	7.92594	9.1416	8.55684	8.3665	9.31549	4.52989	10.9555	4.26513	7.49837	11.1507	4.36	8.41488	5.09743	9.88809	4.65609	5.31182	7.73621
GSM2772260	67.2	Female	IIIC	539.172	1273.38	GSE103479	NA	C3	-1.31895	High	7.11539	7.50187	5.39416	4.07183	7.06723	7.24099	3.86415	5.71974	4.97489	7.84834	7.15695	8.36806	8.19863	8.21485	8.92478	4.98614	11.5487	4.00969	9.6077	10.0617	4.11994	8.71499	4.14579	9.82429	4.87922	6.28876	7.0903
GSM2772261	83.8	Male	IIA	771.103	764.901	GSE103479	NA	C2	0.599432	High	7.45198	6.59532	5.17998	2.8872	7.74168	6.76935	4.11283	5.86676	5.13996	8.05407	7.78386	9.44781	8.91775	8.74146	9.86998	5.21252	10.5038	4.53489	7.85773	10.7938	3.98987	8.53853	4.53039	9.7224	3.83685	7.92996	6.86374
GSM2772262	58.4	Male	IIIB	539.172	1273.38	GSE103479	NA	C3	-0.404689	High	6.82368	7.37637	5.11426	3.71854	6.13448	7.46387	4.02634	6.36273	5.77355	7.90902	7.2919	9.28799	9.21922	6.39127	9.26907	4.89617	10.7744	4.26748	8.04619	11.1835	4.34237	8.36149	4.03836	9.7714	3.87282	5.38493	7.19113
GSM2772263	62.1	Male	IIIB	539.172	1273.38	GSE103479	NA	C2	1.89986	High	7.07466	6.25038	4.44195	3.31911	7.35571	7.20877	3.71159	5.79624	5.65538	8.10232	7.14972	9.28404	9.06164	6.83547	8.88913	5.04588	10.5806	3.88354	8.71152	10.296	4.30546	6.98815	4.33302	10.1488	5.33303	6.33395	7.08068
GSM2772264	86.8	Male	IIIB	803.713	702.452	GSE103479	NA	C2	0.0701387	High	6.93967	7.11599	5.68393	3.78744	8.06925	7.74592	3.82663	7.31329	4.87426	7.77589	7.93861	9.25013	7.96991	6.87642	9.85559	6.63692	10.2866	4.31271	9.11656	10.2796	3.84217	7.94921	4.11187	10.9262	3.74459	6.21347	7.08717
GSM2772265	59.1	Female	IIA	539.172	1273.38	GSE103479	NA	C1	-1.55037	High	6.77406	6.45901	4.8167	3.51013	8.54243	6.70092	4.09931	6.11707	4.6673	7.41423	7.16133	9.1404	8.16028	7.94074	9.75309	7.32499	10.3158	4.53412	7.93613	11.1605	3.71216	8.67946	4.87152	10.8289	4.41036	6.69006	7.20929
GSM2772266	70.4	Female	IIIB	539.172	1273.38	GSE103479	NA	C3	0.124371	High	6.86524	6.52106	4.97051	3.59503	7.70299	6.61207	4.39346	6.43248	4.83814	7.74623	7.11709	8.77995	8.32546	7.19792	9.10986	5.66121	10.8238	4.27197	8.47046	10.8386	3.66137	8.62991	4.65974	10.7544	4.30371	6.40606	7.29643
GSM2772267	72.6	Male	IIA	866.601	658.716	GSE103479	NA	C2	-0.101248	High	8.50914	7.12487	4.97214	3.44133	7.37247	7.31252	3.7135	5.72667	4.98109	7.72932	7.16067	8.99053	9.04459	6.57879	9.22694	5.19429	10.1974	4.09884	8.92993	10.8657	3.94161	7.42974	3.73316	11.008	3.96723	6.39007	7.40577
GSM2772268	60.8	Male	IIIB	539.172	1273.38	GSE103479	NA	C2	1.05712	High	6.94818	6.53719	5.32497	3.28302	7.85073	7.75577	4.26504	6.94928	5.02632	8.61316	7.26193	9.56192	8.88979	7.24289	9.43508	5.1149	10.8801	4.19841	8.68905	11.0246	3.84578	8.14939	4.12856	10.3282	5.07796	6.75331	6.9503
GSM2772269	59.3	Male	IIA	712.072	475.495	GSE103479	NA	C2	-2.48802	High	6.93587	7.12223	4.85333	3.7255	7.14967	7.15685	4.47628	5.8074	4.93497	8.11758	7.84426	9.13859	8.71727	6.59588	9.61739	4.84707	11.2886	4.0434	8.51559	10.798	4.56998	7.49452	4.83926	9.86736	3.92071	5.69851	7.02438
GSM2772270	55	Female	IIIB	539.172	1273.38	GSE103479	NA	C1	2.10317	High	6.82385	7.34807	5.21182	4.97064	7.85585	7.57556	4.08142	6.35963	4.64942	7.85181	7.37754	8.93386	8.72301	7.24921	9.26627	6.81776	10.4611	4.5929	8.74693	10.8653	4.19782	6.89205	3.96266	10.1908	3.83901	6.51694	7.57524
GSM2772271	48	Male	IIIB	539.172	1273.38	GSE103479	NA	C3	3.05004	High	6.85396	7.35404	4.76427	3.92229	6.09813	7.27999	3.53472	6.22258	5.25646	8.5207	7.82816	10.0892	9.26877	4.34926	9.1149	6.44639	10.7522	3.42045	8.38753	9.68903	3.54636	7.15786	4.17705	10.7414	5.35062	6.36981	6.94955
GSM2772272	81	Male	IIIB	539.172	1273.38	GSE103479	NA	C3	-1.07763	High	7.13143	7.75246	5.097	3.70384	7.2155	7.21966	4.66081	6.58868	4.74077	7.67168	7.65651	9.01454	8.27864	8.42206	9.26573	4.82711	11.1766	4.46963	8.01919	11.2628	4.02048	8.90229	4.07605	10.077	4.49898	6.18295	7.1217
GSM2772273	46	Female	IIIA	539.172	1273.38	GSE103479	NA	C3	-1.31309	High	6.95764	6.92913	5.41197	2.85041	7.6222	7.02267	4.23935	6.18498	4.88007	7.85407	6.92574	8.83568	8.62172	7.35922	9.37957	4.60623	10.5434	4.42197	8.48882	10.7205	4.2024	8.20887	4.4997	10.9561	5.02818	6.90281	7.38329
GSM2772274	52	Male	IIA	539.172	1273.38	GSE103479	NA	C2	6.69626	High	7.02805	8.35717	4.38386	3.32129	8.30092	7.53658	4.17757	7.68423	4.68163	8.13709	8.67492	9.46625	9.61832	6.65594	9.3844	6.91253	9.93706	3.76566	7.11137	10.2932	4.0668	7.23225	4.1623	10.5025	5.25537	5.84349	7.18277
GSM2772275	62.4	Female	IIB	872.756	666.852	GSE103479	NA	C2	3.54642	High	7.20818	7.21471	4.37911	3.49625	8.31579	7.59614	3.92139	6.82867	5.16115	8.20153	8.27458	9.64017	9.10032	5.92839	8.78149	4.62717	10.3043	3.58632	7.9555	10.1436	3.93825	7.00866	4.20482	10.0104	4.5346	6.21905	7.17862
GSM2772276	73.8	Female	IIB	539.172	1273.38	GSE103479	NA	C3	-1.65259	High	6.79309	6.74798	5.0396	3.10555	7.84378	7.14734	4.16079	6.29871	5.09899	7.70507	7.26845	9.12859	8.84061	6.86653	9.46749	5.42215	10.511	4.21735	8.82542	10.856	4.43041	8.68096	3.98377	10.6794	4.58355	6.86702	6.4852
GSM2772277	64.1	Female	IIA	539.172	1273.38	GSE103479	NA	C3	-2.40641	High	7.02087	7.5094	5.05402	3.52747	7.28659	7.03302	4.64376	6.112	4.9619	7.20426	6.77725	8.61447	8.59175	8.39698	9.28111	5.05426	11.093	4.71053	8.53625	11.2537	3.9987	9.54726	4.06586	10.166	5.33767	7.33076	6.82364
GSM971957	34.5	Male	IV	932.606	1308	GSE39582	pMMR	C2	-3.52097	High	8.90839	6.60743	4.93861	3.804	7.57025	6.96301	4.45698	6.98935	5.59111	8.07242	7.76004	9.16255	8.78029	7.8665	9.16374	5.0337	11.1362	4.18138	9.39421	11.9629	3.89794	9.46406	3.63551	10.5656	4.96725	6.65311	7.50228
GSM971958	36.4	Female	IV	1044.46	1929.07	GSE39582	pMMR	C2	-2.2897	High	7.3529	7.14301	5.24097	3.05037	7.78093	7.08287	3.61227	6.34775	4.63941	8.55793	7.78354	9.49294	8.71651	8.3176	9.10114	5.58753	11.1203	3.92357	8.41739	10.5614	5.12048	9.32501	4.15134	10.46	4.25226	6.22567	7.27166
GSM971959	36.9	Male	II	150.931	-781.528	GSE39582	pMMR	C2	-1.41698	High	8.81957	6.22792	5.10194	3.95754	8.44145	7.35286	4.64609	6.28863	4.85235	7.87902	8.16582	8.67296	9.02002	6.97601	8.54722	5.8421	11.1772	4.35854	8.47152	11.1719	4.46895	7.37991	4.47663	11.3244	4.59912	7.17403	7.41691
GSM971960	38.2	Female	I	584.048	-329.784	GSE39582	pMMR	C2	-2.56022	High	7.07169	6.80381	4.85622	3.50293	7.78003	7.42511	4.24371	6.59783	4.83974	8.09186	7.26367	9.57213	8.48999	8.3842	9.10705	5.29498	10.5961	4.29393	5.52833	10.6996	3.86846	8.32491	4.14081	10.787	3.86517	7.31146	7.03929
GSM971961	39.2	Female	IV	539.172	1273.38	GSE39582	pMMR	C3	-0.234659	High	6.67618	6.63044	4.5118	4.04115	6.77599	7.16598	3.91447	6.04639	4.77286	8.46835	7.61088	9.03231	8.83999	7.43871	9.01482	6.34615	10.1818	3.88753	8.72847	10.4236	3.75327	8.16827	4.23586	10.732	4.20771	5.91584	7.26969
GSM971962	60.9	Male	III	539.172	1273.38	GSE39582	dMMR	C2	-0.0309243	High	7.84693	7.89982	4.63965	3.99948	7.56423	7.05312	3.82731	6.33262	4.81036	8.23852	8.30315	8.6886	8.78238	7.46686	9.7506	6.22786	10.8228	3.97721	8.27202	10.8842	3.89423	7.39284	3.58247	10.1684	3.72739	6.38256	7.52542
GSM971963	78.2	Male	II	539.172	1273.38	GSE39582	dMMR	C3	-0.302443	High	7.25392	7.87203	4.92768	4.16194	7.41037	7.23245	3.76212	6.0947	5.09523	8.10061	8.60052	8.50838	8.98022	7.53177	9.45715	6.25596	10.737	4.18047	8.90445	11.0559	3.61443	8.91246	4.17146	10.666	4.53461	6.39552	7.18039
GSM971964	35.4	Female	III	606.274	72.7477	GSE39582	pMMR	C3	-1.24821	High	6.53304	7.67925	4.5509	3.24176	8.09666	7.3575	4.33289	5.93163	5.37073	8.02477	7.12378	9.98025	8.56866	6.70126	9.57086	4.96558	10.7037	3.93417	8.51342	10.9205	3.89168	8.56695	4.00027	10.6703	5.51709	5.76968	7.14844
GSM971965	37.5	Female	II	577.143	609.642	GSE39582	pMMR	C1	-1.43752	High	6.97123	7.4667	4.60827	3.61783	6.88874	7.31457	3.47752	6.24815	5.2751	7.80094	8.01077	8.86266	8.50652	7.91775	9.15656	6.31187	10.5652	3.88114	8.06441	10.1967	3.92346	8.51873	4.28822	11.022	4.67648	6.79572	7.27136
GSM971966	40.5	Female	III	679.887	885.685	GSE39582	N/A	C3	-1.34113	High	7.17582	7.79679	5.47048	3.35641	7.81055	7.06764	4.07934	6.0226	5.67074	8.27005	6.638	9.13797	8.75201	7.48449	9.17999	5.56653	10.7383	4.37921	9.08347	10.6547	4.32552	8.46804	4.33059	10.6162	4.71667	6.24886	7.05281
GSM971968	44.9	Female	II	1719.15	2805.61	GSE39582	pMMR	C2	2.63425	High	7.49198	7.8707	4.73982	2.95591	7.34737	6.8865	3.90735	6.57868	5.06916	8.37179	7.50072	8.85888	9.4006	7.01422	9.51691	5.20902	9.89483	4.63132	8.47468	10.8516	4.42487	8.89386	4.53681	10.3422	3.62958	5.59596	6.96823
GSM971969	30.2	Male	I	1816.95	1814.6	GSE39582	dMMR	C2	-6.3201	Low	7.3329	7.1323	5.18252	3.5513	7.17752	7.48749	4.0516	6.50637	4.95369	7.81406	8.05865	8.8782	9.07889	7.84013	9.06029	4.97233	10.4467	4.1778	8.4321	10.8633	3.91174	8.05994	4.04241	10.9948	3.23591	7.17005	6.74709
GSM971970	31.7	Female	I	-135.428	-977.832	GSE39582	dMMR	C2	-6.00092	Low	7.76655	6.86786	4.70157	4.43293	7.53566	7.49545	4.02337	7.13837	5.74903	7.83147	8.97164	8.97893	9.19327	7.8448	9.00601	6.45794	10.5843	4.21419	7.97977	10.9751	3.93139	8.18296	4.27853	10.9766	4.82402	7.68748	7.68613
GSM971971	34.7	Female	IV	1599.72	1414.93	GSE39582	dMMR	C2	-4.44281	High	7.29504	7.62846	5.48333	3.48176	8.62042	7.5518	4.14282	6.6551	4.42164	7.71471	7.95641	8.96923	9.26637	8.02496	9.17772	6.20566	10.9713	4.29863	8.30773	11.0238	4.2075	6.0381	4.16818	10.7527	4.66077	7.47404	7.27103
GSM971972	40.2	Male	I	520.487	421.77	GSE39582	dMMR	C2	-1.35127	High	7.59858	7.03894	5.09252	3.33237	8.01825	8.1487	4.17029	6.00314	4.17181	8.2337	8.55977	9.02855	9.40873	7.48592	9.11198	5.12832	10.7801	3.98287	8.01455	10.9961	4.44196	8.49858	4.15802	11.0003	4.40303	6.84237	7.53035
GSM971973	24.9	Male	II	46.9798	-712.326	GSE39582	pMMR	C2	-5.38093	Low	8.72537	7.38903	5.23372	3.15079	7.67257	7.40684	4.03745	6.49763	5.88538	8.13329	8.18118	9.38709	9.06164	7.4274	9.3193	5.60887	10.7458	3.99915	8.63867	10.2805	5.09308	7.90123	4.12803	11.045	4.47503	7.26746	6.93062
GSM971974	40.7	Female	IV	558.133	438.513	GSE39582	pMMR	C3	4.16095	High	7.6632	6.77432	4.49338	3.16141	7.0542	7.18152	3.94726	5.35525	5.18665	7.32032	8.16171	8.7521	9.36136	6.53778	9.46991	5.89365	9.75627	4.35061	7.84507	10.6826	4.03596	8.69022	4.35174	10.2984	4.92871	6.23582	7.38987
GSM971975	41.9	Female	II	667.611	-46.661	GSE39582	pMMR	C2	1.51697	High	6.69368	6.45833	5.18706	3.17831	8.38573	7.56866	4.32157	7.34592	5.09974	7.8699	7.50431	10.17	8.52047	7.53654	8.83248	3.88771	10.7236	4.27874	8.9903	10.9643	4.00108	7.65766	4.64397	11.1481	5.21573	5.34344	7.22689
GSM971976	45.2	Female	II	-231.591	-885	GSE39582	N/A	C3	2.80375	High	4.9595	7.72243	4.70879	3.03363	8.32413	7.18515	4.27235	5.84316	6.08932	7.69548	6.85149	10.0407	8.22415	4.28984	9.87931	4.59215	11.0553	4.73284	8.35425	11.0157	4.07436	9.22502	4.42922	11.2171	4.18797	5.21857	7.70283
GSM971977	40.8	Female	III	1548.27	2469.93	GSE39582	dMMR	C2	-0.215465	High	7.50469	7.40711	4.79854	3.39383	7.99454	6.93597	3.76188	5.64337	5.54091	8.10193	7.73405	8.80781	8.92726	6.54696	9.46355	5.00828	10.3799	4.53681	8.35118	11.0771	3.80655	7.76533	3.94008	10.413	3.95548	6.37951	7.15405
GSM971978	71.4	Female	I	1059.39	1120.16	GSE39582	dMMR	C2	-1.30216	High	8.9464	6.93409	4.46645	3.07589	7.90049	7.39481	3.75418	6.64551	5.04843	7.9064	8.29627	9.01179	9.01379	6.94969	9.1056	4.30295	11.0778	4.01349	7.98674	10.848	4.40933	7.66368	4.04412	10.9686	3.64342	6.19091	7.00999
GSM971979	66.4	Female	II	951.45	1207.11	GSE39582	dMMR	C2	-0.401727	High	7.8421	6.56853	5.43226	3.21521	7.68966	7.45421	4.21538	7.1191	4.27335	7.29696	7.74066	9.02988	8.78484	6.60616	9.31166	5.4963	10.9488	4.82834	7.93791	10.8294	4.17362	8.45836	4.50906	10.8905	4.45193	6.17482	6.69852
GSM971980	76.9	Male	III	1547.87	1632.09	GSE39582	dMMR	C3	-0.296015	High	6.23827	7.28392	4.93956	3.86332	7.15801	7.03289	4.46728	6.00683	4.78414	7.59834	7.56639	8.46887	8.60494	6.96688	8.92843	4.98666	10.3372	4.4069	8.62204	10.5213	3.94489	9.85675	4.24638	9.95078	3.78678	5.91927	6.21549
GSM971981	81.8	Male	II	1667.47	2504.67	GSE39582	dMMR	C2	-3.02135	High	6.62723	7.09731	5.30272	3.30207	7.64086	7.58221	4.09154	6.05019	5.16426	8.38811	7.87434	8.6688	9.01173	7.49893	9.30986	4.53013	10.564	3.80764	8.49647	10.8624	3.81929	8.92311	3.66655	10.8244	3.93611	6.44535	6.99292
GSM971982	79.3	Male	III	1756.96	2523.99	GSE39582	dMMR	C3	-3.52039	High	7.10818	7.17513	5.39361	3.60747	7.30004	7.04158	3.6262	6.19357	5.33174	7.83235	7.90835	8.93814	8.68464	6.6835	9.54502	5.57406	10.7655	4.09701	8.6776	11.1614	4.16451	9.19337	3.91003	10.3819	4.13812	6.36624	7.06467
GSM971983	75.3	Male	III	1953.95	2749.97	GSE39582	dMMR	C2	-3.32802	High	7.73823	6.76754	5.05299	3.59857	7.88268	7.18402	4.01522	6.45578	4.88894	7.5723	8.02802	9.10236	8.42087	7.76672	9.14038	4.8201	11.2468	3.95723	8.8141	11.1221	3.82882	8.69037	4.26064	10.5989	4.13742	7.02632	7.03705
GSM971984	68	Female	II	1372.12	1886.05	GSE39582	dMMR	C2	-3.04519	High	8.17382	7.05367	5.69793	3.73708	7.82711	6.99678	4.07838	6.26954	5.23025	7.72015	7.93435	9.51813	8.77778	7.82742	8.81661	5.7573	10.8394	4.08797	9.14278	10.9538	3.7402	7.34428	3.11457	10.6901	4.26492	6.83226	7.02704
GSM971985	66.6	Male	NA	674.737	-276.3	GSE39582	pMMR	C2	-2.97318	High	7.19809	8.0042	5.18672	3.18344	8.05174	6.79947	3.95968	6.14263	5.34164	7.92616	7.38002	8.46139	8.69858	8.68072	9.61979	5.98938	10.5217	3.99987	8.01464	11.4925	3.67939	6.52736	3.94524	10.2722	4.01998	7.19731	6.36182
GSM971986	66.3	Male	II	1361.32	1873.99	GSE39582	pMMR	C3	10.9999	High	7.18959	5.77255	4.76356	3.25747	6.87951	6.45497	4.02395	5.27072	3.56097	7.26702	7.06272	9.39441	7.90566	7.98159	9.69069	5.07584	10.169	4.21909	8.90123	10.1965	4.68797	7.71279	4.31519	10.0151	4.27361	6.09963	7.47059
GSM971987	66.7	Male	II	1619.46	2571.8	GSE39582	pMMR	C2	-2.25095	High	8.22361	8.56031	5.18809	3.34247	7.0049	6.86884	3.94977	5.71458	5.33159	8.14561	7.49714	8.46159	8.31187	7.76711	10.3535	5.48564	10.1677	4.05417	8.33973	10.7519	2.99202	6.5961	3.71352	9.93033	4.12287	6.64932	6.34224
GSM971988	77.2	Female	IV	214.23	-265.57	GSE39582	pMMR	C1	2.93643	High	5.62541	7.77002	4.73431	3.55071	8.15219	5.9703	3.31116	5.23279	4.38107	7.75185	7.24429	8.34386	8.47767	7.60448	9.74822	5.26376	10.3492	4.22725	8.09388	10.8051	4.25731	8.25352	4.24941	10.0784	4.05662	6.73028	6.42035
GSM971989	71.3	Male	I	-77.8091	-1108.26	GSE39582	pMMR	C3	-0.785128	High	6.56116	7.84591	5.61764	3.24545	7.83401	6.93731	4.13744	6.33182	4.74305	7.69809	7.0396	8.69454	8.38456	7.06533	9.53616	5.86984	10.612	4.28911	8.3496	11.7143	3.98876	8.81322	4.13901	10.4635	4.4359	5.82237	6.89954
GSM971990	83.1	Male	I	1395.42	1158.43	GSE39582	pMMR	C2	-5.92884	Low	7.65476	8.0001	5.03647	3.13695	7.4269	6.96147	4.21022	6.8044	5.4081	7.52155	7.55468	9.15242	8.62003	8.15606	9.27857	5.07807	11.0697	4.12246	8.62487	10.7738	3.63221	7.99423	4.147	10.7788	3.71175	7.04803	6.58515
GSM971991	71.3	Male	II	915.323	1296.76	GSE39582	pMMR	C3	-0.962553	High	7.35834	6.64719	5.62277	4.82298	8.09451	6.83488	4.60126	6.12699	5.30017	7.70944	6.78485	9.35071	8.29922	7.13387	9.45361	5.17065	10.6158	4.05229	9.5437	10.905	4.07754	8.88137	3.92433	10.3548	4.45258	6.10087	7.04529
GSM971992	85.6	Male	II	630.37	-335.27	GSE39582	pMMR	C2	-0.0520577	High	8.25277	7.11052	5.36817	3.3062	7.8635	6.86806	4.31961	6.53228	5.58456	7.80726	7.87321	9.75074	8.85428	7.30006	8.78256	5.27966	10.8573	4.40939	9.37809	10.7405	3.89756	7.56028	3.97674	10.6376	4.72556	6.00408	6.52718
GSM971993	67.5	Male	II	1114.19	934.304	GSE39582	pMMR	C2	-4.21378	High	9.01832	7.56197	5.67692	3.39838	8.40811	7.15334	3.91443	6.68335	5.70793	7.51827	8.05329	9.12826	8.8564	7.71871	9.7663	5.27021	11.1445	4.49804	8.68804	11.408	4.33951	8.03834	4.52266	10.8732	4.91003	7.31889	7.03297
GSM971994	80.9	Male	II	5.12264	-156.582	GSE39582	pMMR	C2	-3.14883	High	8.08482	7.36022	5.36924	3.40235	8.1093	7.21034	3.99108	6.43701	5.28243	7.56249	7.18488	9.30464	8.59957	7.67591	9.43441	5.76275	10.6407	4.27935	8.47521	10.9215	4.31835	9.37544	3.83047	10.6182	3.82383	7.09016	6.22593
GSM971995	61.8	Female	II	1180.27	1189.92	GSE39582	pMMR	C3	5.1051	High	7.56233	6.16478	4.85835	3.03209	7.04903	7.01272	4.4768	5.26454	5.03035	7.69405	7.67205	9.13582	9.16257	5.64255	8.88477	5.26389	10.7744	4.08824	8.48954	10.2751	4.28904	8.37221	4.37541	9.88683	4.84302	5.10651	7.18031
GSM971996	63	Female	III	2245.32	4036.77	GSE39582	pMMR	C3	6.28001	High	7.69627	7.10944	5.43904	2.80874	5.94355	7.03277	3.8201	5.49752	4.92021	8.57795	7.62312	9.0617	8.82992	5.12322	8.96933	4.81384	10.8814	3.98982	8.26573	10.5706	4.57761	7.98863	4.22306	10.1827	5.30264	5.27066	7.15008
GSM971997	72	Male	III	2538.97	2954.51	GSE39582	pMMR	C2	2.54787	High	8.33309	7.4045	5.69737	3.39794	7.11485	7.04804	4.26927	6.44975	5.33068	7.43697	7.44103	8.95679	7.89329	7.79723	9.62476	4.99872	10.9558	4.14849	8.54139	10.945	3.92073	7.439	4.3992	10.17	4.54041	6.33003	7.08411
GSM971998	74.8	Male	III	1068.37	1079.85	GSE39582	pMMR	C3	-1.6364	High	6.90645	7.39996	4.93027	3.51117	6.63595	7.10118	3.83707	6.40604	4.93331	7.33074	7.41543	9.19567	8.35162	8.19124	9.11161	5.22026	10.6273	4.25478	9.18978	10.7617	3.74273	8.42931	3.93281	10.0273	4.67614	6.3958	7.01685
GSM971999	61.5	Male	III	1580.93	1996.63	GSE39582	pMMR	C3	-1.70499	High	6.44992	7.37125	5.45939	4.07172	7.3956	6.68609	3.87736	6.56091	4.98795	7.66927	7.11897	9.51772	8.29668	7.68015	9.25707	6.22175	11.1234	4.06551	8.58837	10.539	4.61007	8.89642	4.2767	10.3631	4.27238	6.80253	7.04457
GSM972000	76.4	Female	III	539.172	1273.38	GSE39582	pMMR	C3	6.36707	High	6.61759	6.26062	6.11766	2.946	6.93573	7.43828	4.27501	6.29181	4.68223	8.32183	6.36123	9.80872	9.02799	5.99146	8.77136	4.03314	10.7795	4.37985	8.73653	10.5837	3.96862	7.64465	5.14302	10.0597	4.18438	4.7781	7.27668
GSM972001	71.5	Male	III	869.981	92.5387	GSE39582	pMMR	C3	1.03353	High	8.00818	7.2762	5.09245	3.36309	7.21716	7.25892	3.96823	6.80726	5.02397	7.6737	6.39739	9.57742	8.40888	6.72904	9.61906	4.43304	10.8186	4.52095	8.69059	11.0788	3.78232	7.96012	4.22394	10.3973	4.83082	6.03404	7.21317
GSM972002	77.8	Male	III	334.605	-102.815	GSE39582	pMMR	C2	-3.81834	High	7.79433	7.01504	5.17089	3.67894	8.70252	7.27724	4.00111	6.0107	5.3834	7.58233	7.63949	9.13785	9.14189	8.03992	9.24891	6.36043	11.2027	4.00684	7.89633	11.5563	3.925	7.74309	4.62321	10.7852	4.9369	7.07271	7.75101
GSM972003	64.6	Male	IV	539.172	1273.38	GSE39582	pMMR	C3	7.86811	High	7.12197	6.57676	5.00245	2.63806	6.57771	7.08109	4.47751	5.29748	4.70568	7.44509	7.34262	9.04874	8.79616	4.88396	8.754	4.78778	11.114	4.3133	8.16884	11.4867	4.06035	8.48613	4.13756	10.5933	5.58547	4.97684	7.34795
GSM972004	62.9	Female	IV	500.858	80.8635	GSE39582	pMMR	C3	3.21617	High	7.34063	6.86919	5.53035	2.8159	7.20807	7.37725	4.22894	6.05687	4.84503	8.40353	7.0662	9.53224	9.06539	5.41396	9.49089	4.5589	10.8056	4.21207	7.86667	10.6708	4.10348	8.3196	4.08897	10.5383	4.85063	5.13916	7.73707
GSM972005	66.1	Male	IV	-581.717	-2665.66	GSE39582	pMMR	C2	0.243622	High	9.11949	7.29914	5.76763	3.54811	8.05314	6.94573	3.59763	6.03288	5.89909	7.55526	7.48599	9.44218	8.64654	7.25394	10.1302	4.5996	10.4944	3.91169	8.00561	9.76401	4.06559	9.37504	4.48408	10.2549	4.69282	7.11003	7.17369
GSM972006	67.5	Female	IV	539.172	1273.38	GSE39582	pMMR	C3	1.8575	High	7.06836	7.23101	5.82018	3.22299	6.53582	6.83136	4.97008	5.09993	5.33608	7.94389	6.22142	9.27885	8.58372	7.00989	9.43753	5.74154	10.2037	3.94969	8.6838	11.076	4.42678	9.24406	4.21264	10.3041	4.68797	5.46742	7.37717
GSM972007	71	Male	IV	1502.49	2585.7	GSE39582	pMMR	C1	-0.953777	High	6.86551	7.38996	4.83806	3.22668	7.62323	6.4991	3.90039	5.59713	5.16757	7.76756	7.54778	8.59479	9.08148	7.83162	9.87817	5.1408	10.6794	3.96934	7.83342	10.9941	4.19153	7.86268	4.08911	9.87244	4.68642	7.11053	6.71357
GSM972008	67.3	Male	IV	1422.27	2138.47	GSE39582	pMMR	C3	-1.67117	High	7.67722	7.22793	5.27935	3.70946	7.05877	7.17499	3.77914	6.51954	5.17458	7.64566	7.92925	8.98298	8.5975	6.93703	8.8994	5.3709	10.4314	4.32234	8.05083	10.9448	4.14397	9.53821	4.41122	9.96695	4.11578	6.76727	6.84317
GSM972009	68.1	Male	IV	788.786	988.538	GSE39582	pMMR	C3	0.430799	High	6.56422	6.72514	5.23363	3.76279	7.06316	6.63758	4.74525	6.15423	4.49799	7.09698	7.52221	8.53309	7.68281	7.87604	9.21745	5.22096	10.1689	4.46397	7.66062	10.1587	4.65101	8.01678	4.49291	9.58126	4.37199	6.59724	6.66762
GSM972010	74.5	Male	IV	997.789	1530.61	GSE39582	pMMR	C3	0.244265	High	8.55861	7.02086	4.9341	3.71868	7.17618	7.31129	4.23794	6.61585	4.65457	8.07681	7.06484	8.79086	8.14552	7.09558	9.0519	5.6425	10.8956	3.98869	9.09258	11.5892	3.81949	8.32452	4.52844	10.4863	4.99908	6.46132	6.33125
GSM972011	75.3	Female	IV	1366.74	3116.86	GSE39582	pMMR	C2	4.04837	High	7.59737	7.3034	4.91081	3.10061	6.82574	7.06419	3.89331	6.29578	5.28858	8.27291	7.30685	9.37568	8.43148	6.34168	9.72852	4.60457	10.2252	4.05441	8.62636	10.5037	4.09427	8.5299	4.02227	10.0192	3.66752	5.96119	6.82512
GSM972012	86.8	Female	IV	480.62	-480.228	GSE39582	pMMR	C3	1.54138	High	7.174	6.9111	5.25448	3.58033	7.27547	7.46302	3.60129	5.38489	4.15419	7.53227	6.40704	8.56618	7.45514	7.05462	8.89636	5.36134	10.7394	4.88366	8.82133	11.0889	3.93136	7.97041	4.28133	10.4952	4.28531	6.57813	7.12417
GSM972013	89.4	Female	IV	-128.916	-34.0433	GSE39582	pMMR	C3	1.57364	High	6.7465	8.01878	5.2694	3.41426	8.03464	7.3545	4.08647	6.0229	5.8156	7.66601	6.89321	9.48742	8.50663	7.56266	9.9535	5.20735	11.2728	4.62854	7.96081	11.0927	3.91645	9.32588	4.33188	10.245	5.71094	6.33701	7.42902
GSM972014	65.8	Male	IV	539.172	1273.38	GSE39582	pMMR	C2	-1.9759	High	7.88095	7.1656	5.3719	3.55363	8.44438	7.26834	3.89783	6.96376	5.97732	7.88074	6.97624	9.86095	8.37134	8.24281	9.49218	5.402	11.5055	4.54689	9.59981	11.1884	4.14343	8.63072	4.09466	10.8903	4.64152	6.51498	6.66782
GSM972015	92.4	Female	II	248.161	-265.349	GSE39582	dMMR	C1	-7.02974	Low	7.82801	7.59025	5.83225	4.02794	7.73244	7.13953	3.71337	6.48018	5.01804	6.92164	7.82423	8.4352	8.8215	8.01439	9.48716	5.64211	11.0233	3.85105	8.46953	10.8415	4.09882	9.34125	4.64553	10.2289	4.86028	7.12369	6.98041
GSM972016	74.5	Female	II	784.363	852.119	GSE39582	dMMR	C2	-1.92075	High	6.91161	6.61789	4.715	3.55036	6.9464	7.82132	4.13365	6.74752	4.36753	7.87265	8.57749	8.75151	9.11394	7.94041	8.93695	6.0686	10.7091	4.13608	7.84641	10.585	3.87236	6.86163	4.28001	10.408	3.9788	6.31765	7.54569
GSM972017	73	Female	III	539.172	1273.38	GSE39582	pMMR	C3	5.84477	High	7.17694	7.00771	5.36424	3.46684	7.00976	6.82067	3.85479	6.55706	5.1986	7.61503	7.05334	9.433	8.1946	5.7776	8.68362	5.08709	10.7512	4.24873	8.24431	10.3001	4.03993	9.18104	4.0021	9.7381	5.80902	5.06433	7.2
GSM972018	68	Female	III	539.172	1273.38	GSE39582	pMMR	C3	-0.858932	High	6.96521	6.88595	5.33105	3.51838	7.77038	6.57107	5.03163	5.85608	5.16812	7.72611	6.90497	9.59089	8.18091	7.68856	9.67336	5.60221	10.5639	4.01088	9.54879	10.9681	4.00455	8.48663	4.26586	10.4782	4.64706	6.71083	6.74615
GSM972019	54	Male	III	539.172	1273.38	GSE39582	pMMR	C3	-0.443462	High	7.02978	7.56096	5.00197	3.77198	7.53583	7.01427	4.02179	5.69457	5.2964	7.88774	7.68899	9.2412	8.83983	7.32617	9.63357	6.60941	10.7787	4.24012	8.85445	10.6509	3.96781	8.75178	4.55335	10.1158	4.51789	6.90769	6.82974
GSM972020	49	Female	III	539.172	1273.38	GSE39582	pMMR	C2	-5.88791	Low	6.81268	7.23181	4.88787	3.43355	8.17561	7.1348	3.96996	6.62331	5.27199	7.94545	7.77423	8.99633	8.86204	8.96108	9.47902	4.60588	10.8485	4.28835	8.47908	10.9779	4.2872	8.5573	4.28196	10.7004	3.97793	7.52003	6.72137
GSM972021	58	Female	III	539.172	1273.38	GSE39582	pMMR	C2	-4.70066	Low	9.51345	8.37812	4.48628	3.47736	8.53828	7.33804	3.79724	7.51596	5.36799	7.56871	8.62174	9.58104	8.89633	8.54518	9.83199	4.48069	11.5468	4.38166	9.72756	11.5511	3.95866	6.3077	4.10999	10.8536	4.32134	5.96526	6.85709
GSM972022	76	Female	III	539.172	1273.38	GSE39582	pMMR	C3	1.96471	High	7.44684	7.63609	5.4307	3.60516	8.102	7.25752	4.09542	5.98371	5.73869	8.07145	6.78621	9.04267	9.15087	7.5217	9.60374	5.28819	10.8073	3.62539	7.94121	10.1632	3.87384	8.90621	4.36362	10.553	4.98362	6.54847	6.94168
GSM972023	59	Female	III	539.172	1273.38	GSE39582	pMMR	C3	1.69326	High	7.89203	6.96631	5.06658	3.66825	6.67496	7.20342	4.00805	5.63582	4.77152	7.60309	7.31995	8.64749	8.3179	6.65235	9.21578	6.25223	10.4431	4.25496	8.40024	10.7707	3.85447	8.5026	3.621	10.4473	4.74916	5.98164	6.69154
GSM972024	62	Male	III	539.172	1273.38	GSE39582	pMMR	C3	4.05597	High	7.63777	7.55	4.73052	3.07167	7.2067	7.34153	3.77006	6.21747	4.86231	8.03754	7.13289	10.101	7.98099	6.05352	8.81285	6.27071	11.2674	4.39776	8.90332	10.7801	3.54324	9.3364	4.15133	10.5797	5.83213	5.99321	7.71933
GSM972025	49	Male	III	539.172	1273.38	GSE39582	pMMR	C3	-0.871689	High	6.1209	7.54328	4.79368	4.16982	7.00871	7.17882	4.22321	5.82058	5.62711	8.03539	7.43979	9.1444	8.37665	7.45261	9.49276	4.50885	10.3996	4.48899	8.17542	10.8269	3.60498	8.40733	4.01541	10.6552	4.2996	6.47176	6.9419
GSM972026	75	Male	III	539.172	1273.38	GSE39582	pMMR	C3	-2.0107	High	7.12213	7.30682	5.34586	3.13087	7.01514	7.52432	3.98117	6.4492	4.74885	8.39334	7.87828	9.04849	8.92431	7.67233	9.26116	5.08328	10.6614	4.41696	8.11639	11.0147	3.87604	9.43782	5.09652	10.908	3.98515	6.14536	7.06695
GSM972027	70	Female	III	539.172	1273.38	GSE39582	pMMR	C2	2.15001	High	8.0668	6.42656	5.5874	2.99606	7.9244	7.08847	4.43128	5.96519	4.4416	7.75108	7.27423	9.06949	8.60621	6.35975	9.18678	4.97651	10.9041	4.23218	8.83522	10.4758	4.34495	7.97028	4.50546	10.2963	4.59836	6.46318	7.48025
GSM972028	46	Female	III	539.172	1273.38	GSE39582	pMMR	C3	3.37671	High	7.23701	6.79565	5.21197	3.19668	6.91346	7.27196	4.1682	5.93144	4.52288	7.57104	7.19822	9.63498	8.14715	6.39353	8.90295	5.1258	10.4635	4.32246	8.3968	10.6569	5.05538	8.22943	4.30414	10.188	4.33749	5.37618	7.72146
GSM972029	58	Male	III	539.172	1273.38	GSE39582	pMMR	C3	4.2231	High	6.56576	6.65355	5.24008	2.9454	7.14709	7.01968	4.16407	6.07625	4.97119	8.28034	6.93908	9.03891	8.34432	6.30144	9.01312	4.86263	10.3042	3.99817	8.44123	11.1331	4.2409	8.5738	3.93808	10.1632	4.80354	5.52597	7.41659
GSM972030	68	Female	III	539.172	1273.38	GSE39582	pMMR	C2	1.15506	High	7.1309	6.89353	5.27746	3.10838	6.87596	7.47259	3.72005	5.8722	4.4551	8.23461	7.21019	8.5451	8.85994	7.63604	8.99493	4.83613	10.2752	3.90046	7.32802	10.6409	4.56348	7.66066	4.56375	10.1379	4.68742	6.41129	7.26526
GSM972031	81	Male	II	270.382	433.793	GSE39582	pMMR	C3	3.49478	High	8.47778	8.05502	5.27396	3.70319	7.25613	7.13959	4.03618	6.12662	4.97445	7.89675	7.13013	10.1675	8.28826	6.04552	9.63421	5.51912	10.8166	4.26572	9.52873	10.3775	4.0582	9.79421	3.89368	10.0052	5.69425	4.94695	7.40722
GSM972032	64	Female	II	403.257	231.187	GSE39582	pMMR	C3	0.24826	High	8.15689	7.21877	5.1411	4.56492	8.30008	7.28438	4.03896	6.77252	5.35546	7.91067	7.0823	9.70844	8.68728	7.86191	9.86148	5.87876	11.1487	4.31058	9.46942	10.6727	3.76339	9.11156	4.0423	10.4731	4.81428	6.29349	7.08056
GSM972033	45	Female	II	-425.816	-2085.76	GSE39582	pMMR	C3	3.53293	High	7.87245	7.35347	4.96159	3.32085	7.01478	7.26683	4.43735	6.44464	5.30529	7.17951	6.99891	9.79233	8.89433	7.04835	9.26489	6.0015	10.6749	4.48261	8.74836	11.5776	4.07813	9.06607	5.01403	10.3378	5.60859	5.26773	7.40426
GSM972034	77	Male	II	50.2345	-1196.37	GSE39582	pMMR	C3	3.72207	High	7.46477	6.37155	5.16566	3.16822	7.60772	6.70221	4.29873	5.74154	5.05578	7.10602	6.74651	8.88732	8.10687	6.64902	8.95653	4.89859	10.8029	4.02101	9.11304	11.0072	4.215	9.16492	5.71003	10.3264	4.74949	4.70432	7.00023
GSM972035	94	Female	II	-299.973	-1698.95	GSE39582	pMMR	C3	-4.18972	High	8.92756	7.27716	5.33515	3.58793	8.46154	7.35798	4.41624	6.62407	5.42993	7.42758	7.21591	9.46402	8.53841	7.85801	9.54009	5.46913	11.1529	4.56584	10.0122	11.7205	4.32787	9.54798	4.7462	10.8316	5.18386	6.81216	7.49057
GSM972036	47	Female	II	201.696	-390.89	GSE39582	pMMR	C3	3.82722	High	7.9634	7.13704	5.35577	3.19825	7.49383	6.79539	4.98508	5.72175	4.71574	7.38075	7.1491	8.58912	8.75561	6.96877	9.40069	5.36281	11.0074	4.22446	8.21641	10.792	4.48407	8.86926	4.35508	10.3618	5.18487	5.38726	7.51563
GSM972037	78	Male	II	382.953	-881.28	GSE39582	pMMR	C3	0.634568	High	6.52058	7.37437	4.86135	3.2704	7.33412	7.64749	4.25063	5.68287	5.13015	7.38164	7.86709	8.74286	8.77783	6.57467	9.09454	5.81016	11.2471	4.51788	8.30763	10.8922	3.88575	8.2443	4.67572	10.455	4.18913	6.2477	7.22051
GSM972038	61	Male	II	256.313	-467.518	GSE39582	pMMR	C3	-2.22924	High	7.58276	7.20983	5.82198	3.82324	8.27809	7.59749	4.49016	7.22264	5.2367	7.51676	7.07295	8.64724	8.76433	8.02711	9.4783	5.437	11.2994	4.1795	9.51039	10.7705	4.40415	7.97497	4.21702	10.5314	4.80185	6.30427	7.35776
GSM972039	65	Male	IV	539.172	1273.38	GSE39582	pMMR	C3	2.89794	High	7.07147	7.23234	5.1895	3.86329	7.24105	6.82647	3.7845	5.93003	4.678	8.33173	7.61139	8.55888	8.27084	6.90203	9.60615	4.71655	10.375	4.20166	8.12873	10.9063	3.93623	8.01053	4.51104	9.96691	4.36084	5.69013	6.98329
GSM972040	81	Male	II	291.223	-161.641	GSE39582	pMMR	C1	-5.11438	Low	6.56512	7.81936	5.30963	3.17644	8.33086	7.05636	3.88377	6.78212	6.21958	7.2557	6.95974	9.45311	9.15833	7.65591	9.67802	5.50965	10.9571	4.21408	8.82144	11.2366	3.9621	8.39594	4.32389	10.6292	4.1176	6.80701	6.60392
GSM972041	78	Male	II	121.064	-22.0691	GSE39582	pMMR	C2	-1.32701	High	6.15932	7.07574	5.31866	3.05696	7.48816	7.09232	4.43627	6.89191	5.82824	7.83533	7.71638	9.93685	8.2184	7.22321	9.00198	5.4452	11.0437	4.07289	8.82769	11.1936	4.32773	8.5171	3.84761	10.6012	3.98326	6.72953	6.91353
GSM972042	83	Male	II	667.624	-227.789	GSE39582	pMMR	C2	-5.50304	Low	7.4868	7.64561	5.01364	2.93155	7.58488	7.12297	4.04822	6.57753	5.55412	7.58153	7.81033	8.88949	9.05288	8.02026	9.26843	5.94164	10.6575	4.22623	8.55539	11.2723	3.98958	8.15899	4.06345	10.4046	3.9087	7.06914	6.66194
GSM972043	56	Male	IV	539.172	1273.38	GSE39582	pMMR	C3	-4.22299	High	7.47317	7.79007	5.63661	3.31497	7.81413	7.15248	3.71848	7.03227	5.20238	7.91794	7.13617	9.72512	8.94619	7.63058	9.64104	5.48616	11.4474	4.15156	9.08531	11.1466	4.08032	9.53892	3.70761	10.7329	4.19879	6.46763	7.27558
GSM972044	58	Male	II	539.172	1273.38	GSE39582	pMMR	C2	-2.31402	High	7.81544	6.85268	5.09088	3.18698	7.73512	7.64733	4.04515	6.318	5.18377	7.85497	7.94943	9.54389	8.77947	7.02336	9.69259	4.79612	11.4638	4.24482	8.64176	11.2679	4.21197	6.66527	4.53319	10.9492	4.16424	6.53615	7.69367
GSM972045	71	Male	IV	539.172	1273.38	GSE39582	pMMR	C3	-0.686359	High	7.8743	7.75118	5.20535	2.91605	7.90602	7.31403	4.28318	6.30171	4.71851	7.66834	7.80268	8.82843	9.21855	6.48631	9.55899	5.26912	11.1508	4.23343	7.76724	11.5459	3.79905	8.4684	4.24102	10.6317	5.01478	6.00491	7.29273
GSM972046	54	Male	II	1521.32	2200.4	GSE39582	pMMR	C3	-0.0149398	High	6.84207	7.79923	4.84859	3.10106	7.03064	6.95477	3.87608	5.87133	4.38544	8.07788	7.41919	9.23207	8.30296	7.67284	9.58901	5.37539	10.423	4.03991	8.77791	10.7093	4.00737	8.45473	4.23932	10.0415	4.44037	5.86053	6.91772
GSM972047	93	Female	II	-129.922	-213.174	GSE39582	pMMR	C2	-4.26447	High	7.76829	7.64591	5.25174	2.9894	8.15817	7.37274	4.38499	6.96916	5.46124	8.12817	7.61945	9.44692	9.43859	8.13687	9.52737	5.39049	11.0337	4.10179	8.13872	11.4594	5.39113	8.85171	4.32106	10.7784	3.9987	6.65209	6.96711
GSM972048	50	Female	IV	539.172	1273.38	GSE39582	pMMR	C3	0.509109	High	6.59871	7.61178	5.29254	3.60946	7.57231	7.36337	4.64649	6.09464	5.09528	7.90741	6.9805	8.76713	8.70377	6.80796	9.76004	5.45762	10.9259	4.36738	8.48246	11.0651	3.99759	9.03021	4.47253	10.6726	4.40355	6.11049	7.28486
GSM972049	79	Male	II	-232.299	-1441.24	GSE39582	pMMR	C2	-0.460616	High	8.56775	6.67688	5.10821	3.08959	7.80086	7.731	4.0965	5.72559	4.97961	7.7338	7.50679	8.79284	9.38205	6.88417	9.12002	5.07064	11.19	4.3767	8.88609	11.2971	4.25985	7.2314	4.00258	10.8585	4.58004	5.877	7.38377
GSM972050	75	Female	II	474.105	-451.302	GSE39582	pMMR	C3	0.46617	High	7.26871	7.66898	4.96155	4.04876	7.15033	7.03299	3.83033	6.13038	5.27007	7.64105	7.59946	8.46238	8.78931	6.94063	9.62224	5.33001	10.5955	4.51577	7.95912	11.3308	3.97984	8.65697	4.12779	10.3702	4.57622	6.39741	7.07657
GSM972051	34	Female	IV	539.172	1273.38	GSE39582	pMMR	C2	-0.9198	High	7.43967	7.47888	5.09778	3.49303	7.3628	7.25184	3.88569	6.2666	5.07547	8.41485	7.88038	9.07894	8.61631	7.52509	9.70571	5.29348	10.7139	4.12022	8.39562	11.3475	3.84544	8.4523	4.16365	10.4382	4.46103	6.1592	6.96591
GSM972052	68	Male	II	361.637	365.112	GSE39582	pMMR	C3	-2.63808	High	7.96581	7.5051	5.06699	3.43759	7.84959	7.10404	3.35584	6.59444	4.95156	7.81337	7.18205	9.43009	8.7397	7.73191	9.40624	4.98814	11.2125	3.96573	9.54847	10.9833	3.83391	8.85345	3.93667	10.7126	4.82007	6.32852	7.29185
GSM972053	55	Male	II	-261.912	-1185.17	GSE39582	pMMR	C3	-0.294444	High	8.63824	7.29881	5.24555	3.56467	7.93916	7.38131	4.48207	7.05679	5.11833	7.51781	6.95698	10.2485	8.93157	7.0062	9.7001	5.01314	11.1626	3.96829	9.33684	11.2646	4.49454	9.1136	4.31051	10.5024	5.44659	5.47389	7.50885
GSM972054	82	Male	II	1289.87	2264.4	GSE39582	pMMR	C3	2.10057	High	6.89205	7.52471	5.32584	3.76142	7.28112	7.24066	3.85306	5.60987	4.53603	8.18679	7.66796	9.0408	8.31439	6.89334	9.46622	4.97544	10.6378	3.94743	8.73583	10.5112	3.98468	9.10427	3.90013	10.6549	4.64698	6.21589	7.12782
GSM972055	31	Female	II	1030.57	1126.44	GSE39582	N/A	C2	-0.137853	High	8.15447	6.75016	5.17882	3.15108	7.92584	7.79606	3.63354	6.13556	5.00589	8.42501	8.33286	9.03413	8.67774	7.74231	8.83352	4.60128	10.6077	4.17493	7.65671	10.6837	3.82342	8.15911	3.78631	11.267	4.20139	7.06762	7.3174
GSM972056	78	Female	II	383.46	-183.865	GSE39582	N/A	C2	-5.75936	Low	7.14815	5.11089	5.10669	3.59128	7.555	7.56145	4.01443	6.62806	4.89038	8.13325	8.52138	8.70718	8.85095	8.0589	8.39546	6.24334	10.4166	4.21912	7.99233	10.7068	4.32142	8.44707	4.11924	10.6471	3.82863	7.22411	6.9992
GSM972057	70	Male	II	420.878	-291.596	GSE39582	N/A	C3	2.80648	High	6.61872	6.67138	5.70329	3.38533	7.81763	7.67601	4.54983	6.29734	4.83046	8.39898	7.42838	9.47617	8.73105	6.68098	8.73947	4.97064	10.5599	4.52667	8.2173	10.4681	4.79992	9.82336	4.91287	10.8353	4.56337	6.06361	7.42814
GSM972058	75	Female	II	1852.56	2496.26	GSE39582	N/A	C2	-6.56583	Low	7.41891	6.62374	5.43259	3.70307	8.39724	7.72016	3.97526	6.45424	5.17534	8.05554	8.44905	8.86705	9.1214	7.9646	9.20412	6.62612	11.1407	4.15275	8.35994	11.1335	4.11499	7.34068	4.02065	10.9265	4.29264	7.45809	6.79266
GSM972059	76	Female	II	1957.32	2874.77	GSE39582	N/A	C2	7.56489	High	7.43054	4.90401	4.85136	3.20533	7.40893	6.89789	4.71701	5.79209	4.63471	8.55197	8.37035	8.68215	8.48194	6.05125	8.05987	4.23954	9.84149	4.53117	6.70022	9.93427	4.63376	8.21748	4.81364	10.9333	4.34437	6.49886	7.17603
GSM972060	66	Male	II	1140.71	1356.56	GSE39582	N/A	C1	-5.81918	Low	6.06432	6.80502	5.30423	3.36902	8.00567	7.42188	3.8765	6.38063	5.68224	8.29276	7.45272	9.80062	8.80977	8.48921	9.29127	5.52498	10.7547	4.08288	9.38031	10.8063	3.98384	8.93564	4.10802	10.5642	4.08571	6.92989	7.19419
GSM972061	78	Female	II	707.907	361.716	GSE39582	N/A	C3	8.50125	High	6.11314	7.11669	5.39989	3.3555	6.63624	7.92571	4.24376	6.36306	4.94679	8.07357	7.2263	9.10268	8.32057	6.21219	8.29343	4.47205	10.183	4.67667	7.27056	10.0402	4.6697	8.07704	4.67328	10.8412	4.25222	5.50165	7.89479
GSM972062	43	Female	II	539.172	1273.38	GSE39582	pMMR	C1	-2.72952	High	6.26494	6.82582	5.29718	3.41534	7.93593	7.40087	3.69932	6.36688	5.23284	8.11192	7.511	9.63522	8.67136	8.67263	9.09482	5.62441	10.5001	4.5492	8.39315	10.7169	3.67261	8.22054	3.77088	10.881	4.26392	7.00411	7.18811
GSM972063	54	Male	II	1213.57	1899.86	GSE39582	N/A	C2	-5.89367	Low	7.09808	7.51156	5.15842	3.33647	7.71381	7.27082	3.64066	6.87952	5.40128	8.03245	7.47873	9.62694	8.64172	8.32631	9.55636	4.92183	10.7669	3.959	8.53596	10.9237	4.11862	8.60819	3.79552	10.7824	3.99174	7.09426	6.85107
GSM972064	60	Male	IV	539.172	1273.38	GSE39582	N/A	C2	-1.8558	High	6.20413	7.42936	5.05732	3.32633	7.25998	7.16191	3.99624	6.31686	5.38505	7.98998	7.87549	9.20642	8.56073	7.61906	9.36454	5.19397	10.2449	4.53576	8.81639	10.7374	4.01845	7.87474	3.96331	10.5559	3.92275	6.9928	6.63821
GSM972065	48	Male	II	539.172	1273.38	GSE39582	N/A	C1	-4.49633	Low	5.79746	6.90041	5.00891	3.52678	8.02903	7.1472	4.02057	7.15657	5.34085	8.02774	7.4102	8.68707	8.95226	8.18322	9.05836	6.82346	10.8741	4.17218	8.63911	11.1313	4.23533	8.74877	3.89586	10.9488	4.1487	7.19956	6.96107
GSM972066	69	Male	IV	539.172	1273.38	GSE39582	N/A	C2	-5.48158	Low	6.69664	6.92358	5.37963	3.04556	7.92471	7.04046	4.37713	6.75956	5.34332	8.36742	7.44342	8.96787	8.43048	8.31212	9.19162	5.43967	10.7627	4.68595	9.24799	10.9776	3.91718	8.11157	4.04158	10.8797	3.75698	6.77997	6.8875
GSM972067	83	Female	II	1141.05	1864.45	GSE39582	N/A	C2	0.383123	High	6.77493	7.13634	5.33484	3.35141	7.77598	7.47579	3.97996	6.88516	4.91916	8.1662	7.78785	9.2703	8.98373	7.788	9.03167	4.83631	10.5736	4.08408	8.42741	10.7505	4.21824	8.15323	4.41446	10.9203	4.08179	6.42337	7.43874
GSM972068	44	Male	II	539.172	1273.38	GSE39582	N/A	C2	-1.65037	High	6.59281	6.85823	5.15519	3.1004	7.25613	7.41398	4.15245	6.05382	5.3076	8.73707	7.73737	9.13976	8.59757	7.88718	9.0287	5.20131	9.87025	4.13877	8.40271	10.4926	4.13779	7.43369	4.31674	10.6853	4.01371	6.93257	6.80012
GSM972069	68	Male	II	448.145	672.717	GSE39582	N/A	C1	-5.85118	Low	6.47152	6.74482	5.4934	3.19991	7.92763	7.36376	4.13554	6.55785	4.94624	8.24158	7.36854	9.42597	8.53127	7.82472	9.28781	5.40331	10.6112	4.04077	9.56576	11.2894	4.04155	9.24924	4.06185	10.6766	4.31461	7.13985	6.76775
GSM972070	64	Female	II	539.172	1273.38	GSE39582	N/A	C1	-4.26833	High	6.34168	7.41908	5.5985	3.1951	7.45712	7.03096	3.89459	6.48743	4.97439	7.95887	7.63876	8.75233	8.63944	8.23141	9.39145	5.06521	10.4222	4.00422	9.04182	10.8321	3.69353	8.09931	4.13546	10.2912	4.32841	6.9765	6.66433
GSM972071	68	Female	II	642.451	965.612	GSE39582	N/A	C2	-6.38727	Low	6.57982	6.88913	5.32495	2.97767	8.0541	7.267	3.77799	6.8167	6.00136	8.27106	7.26441	9.66868	8.82635	8.39692	9.66598	4.78306	10.7338	3.89934	9.52123	10.8511	3.90337	7.37547	4.02753	10.7635	4.11668	7.03551	6.66747
GSM972072	70	Female	II	1802.32	2716.7	GSE39582	N/A	C2	-7.41201	Low	8.19835	7.26724	4.83489	3.62587	7.98713	6.8141	3.90807	6.72951	5.26923	7.71218	8.18006	8.80292	8.59195	8.45459	9.4072	5.64983	11.1098	4.06762	8.68561	10.9219	3.82059	7.76061	3.9014	10.5528	4.03194	7.39161	6.74143
GSM972073	80	Female	II	1605.63	2632.17	GSE39582	N/A	C2	-2.61325	High	6.59358	7.13448	5.14933	3.24067	7.51637	7.02003	3.98133	6.54076	5.00201	8.21457	7.77041	8.91176	8.73003	7.87472	9.10703	5.31067	10.6428	3.97243	8.99435	10.9675	4.08531	7.82309	4.02659	10.7511	4.49102	6.95164	6.69758
GSM972074	70	Female	II	539.172	1273.38	GSE39582	N/A	C2	-2.67973	High	7.20023	6.81019	5.88081	3.02322	8.02944	7.00168	4.38319	6.28936	5.34331	8.19461	6.98935	9.44955	8.47732	8.42076	9.41125	4.59805	10.593	4.02953	9.27203	10.7788	3.84479	7.72909	4.00938	10.5947	4.05841	6.77565	6.82308
GSM972075	42	Male	II	1144.36	1090.75	GSE39582	N/A	C2	-6.22574	Low	7.27526	7.81794	5.55696	3.43531	8.37035	7.43292	4.06549	6.74174	5.62026	8.04628	8.13151	8.78921	9.47578	8.0127	9.23074	5.00325	10.911	4.27163	8.34308	11.3486	4.252	7.97126	3.9815	11.1024	4.13272	7.20801	6.89021
GSM972076	48	Male	II	1475.73	2174.13	GSE39582	N/A	C2	-4.74678	Low	7.36755	7.07964	5.27143	3.43168	8.04348	7.34517	3.8507	6.37262	4.9513	8.12218	7.88629	8.99775	9.10311	7.79405	9.25345	5.47766	10.897	4.06665	8.37443	11.1411	3.91736	5.75783	3.90384	10.7921	3.96767	7.07229	6.77115
GSM972077	58	Female	II	1444.78	2083.98	GSE39582	N/A	C2	8.59847	High	7.54619	5.4935	4.93872	2.80709	6.76142	7.67346	4.19332	6.2686	4.82358	8.60952	8.07877	9.20677	8.5027	6.78463	7.85767	4.68576	9.4687	4.75814	6.69185	9.86818	4.33279	8.11806	4.67272	11.0843	4.04096	5.98517	7.05298
GSM972078	63	Male	II	539.172	1273.38	GSE39582	N/A	C1	-3.75612	High	6.25107	7.05537	5.64199	3.63103	8.24471	7.58743	3.626	6.91134	6.01269	8.35402	7.79431	9.63865	8.79619	8.27009	9.08192	5.27776	10.5253	4.31181	8.29229	10.8992	4.16121	9.04657	3.85899	10.8416	4.07536	7.7463	7.12198
GSM972079	44	Male	II	539.172	1273.38	GSE39582	N/A	C2	6.78402	High	7.40089	5.11548	4.96233	3.29981	6.89003	7.78639	4.40065	6.72024	4.3584	8.31133	8.49181	8.82941	8.34907	6.4805	8.0626	5.35831	9.78149	4.42287	6.62746	9.9151	4.15277	7.56497	4.61901	10.8044	3.92946	6.16704	7.12965
GSM972080	61	Male	II	539.172	1273.38	GSE39582	N/A	C2	-7.19367	Low	6.98968	6.6283	5.19473	3.58213	8.43276	6.92394	4.50633	6.79935	5.14186	7.86715	7.94512	8.66309	9.28354	8.58054	9.4551	6.63916	11.0666	4.14923	8.44588	11.4021	4.09947	7.71543	4.06091	10.8244	3.97184	7.52563	6.35609
GSM972081	68	Female	II	613.202	580.673	GSE39582	N/A	C2	-5.51013	Low	7.04257	6.96121	6.0883	3.36267	7.8885	6.9383	4.11077	6.69211	5.08895	8.14418	7.71175	9.35969	8.53544	8.4272	9.15629	5.17942	10.8442	4.16204	8.68436	10.8813	4.03648	7.83759	4.3912	10.5726	4.11143	7.13936	6.80001
GSM972082	75	Male	II	539.172	1273.38	GSE39582	N/A	C2	-1.58372	High	7.51555	6.64219	4.87073	3.5205	7.74122	7.24203	3.91231	6.31189	4.91733	8.57373	8.09305	8.54933	8.83691	7.89891	8.84068	5.52241	10.3485	3.92113	8.05534	10.9352	4.24447	7.08938	4.03094	10.7844	3.97516	6.88016	6.75029
GSM972083	65	Female	II	1315.91	1531.63	GSE39582	N/A	C2	-3.20894	High	7.11805	6.87175	5.38727	3.19465	7.54386	6.90609	3.88535	6.76077	5.69372	7.97012	7.67128	9.48366	8.55481	8.7629	9.07445	5.78803	10.6378	4.04779	8.60778	10.9455	4.3286	8.31254	4.0243	10.7379	4.11061	6.93825	6.54721
GSM972084	73	Female	II	1728.62	2388.63	GSE39582	N/A	C2	-4.48924	Low	6.61216	7.62746	5.63136	2.96752	7.65979	6.79033	3.70393	6.15844	5.18406	8.1421	7.90915	8.34922	8.43307	8.2968	9.40494	5.5679	10.584	4.1247	8.2661	10.7402	3.7827	7.12715	3.81999	10.3413	3.97875	6.90365	6.50523
GSM972085	56	Male	II	1243.1	1479.17	GSE39582	N/A	C2	-3.04912	High	6.19451	7.00821	5.1257	3.4284	7.79967	6.74543	4.0618	6.89396	5.37563	8.26765	7.74763	9.43664	8.63058	8.02388	9.05129	5.49689	10.6852	4.38643	9.13736	10.7908	4.04809	7.73747	4.25373	10.7609	4.10212	7.01126	6.86095
GSM972086	81	Male	II	32.7071	-431.941	GSE39582	pMMR	C2	-4.989	Low	8.16154	6.86912	5.39992	2.99238	8.43005	7.84682	3.96253	6.60429	5.80144	8.25928	7.87223	9.65063	8.96249	7.46657	9.74099	4.28585	11.3278	3.90369	8.94626	11.0708	3.92814	8.01217	4.00087	10.879	4.1432	6.82567	7.60216
GSM972087	84	Female	II	941.585	18.5497	GSE39582	pMMR	C3	-2.08272	High	7.08592	7.21349	5.32255	3.31194	7.68686	7.03518	4.04655	6.62662	5.47189	7.97572	7.16581	9.53422	8.71717	7.60426	9.3854	5.28681	10.9936	3.72171	8.54257	10.9403	4.13781	9.23505	4.18691	10.6043	4.2204	6.17533	6.86817
GSM972088	73	Female	II	1352.76	1952.75	GSE39582	pMMR	C3	-0.0994533	High	7.05613	8.15251	4.83257	3.2168	6.99024	6.81943	3.79575	5.84476	4.73288	8.00339	7.7333	8.35605	8.68458	7.21183	9.58455	4.93203	10.5725	3.99982	8.15901	10.9535	3.65796	8.35639	4.45989	9.97235	4.427	5.97255	6.77135
GSM972089	68	Female	II	1106.93	2144.46	GSE39582	pMMR	C2	1.74034	High	6.98584	7.97727	5.28395	3.60613	7.16497	7.11961	4.13363	6.135	5.10765	8.29359	8.25099	8.46875	8.54702	6.79523	9.91844	4.87196	10.642	4.04138	8.35751	10.9638	4.11504	7.33645	4.18009	10.1688	3.89173	5.81499	7.07577
GSM972090	72	Female	II	-341.506	-1705.01	GSE39582	pMMR	C3	-0.94043	High	5.9542	7.26654	5.48159	3.50254	7.80896	7.06852	4.19406	6.03235	5.48267	7.88424	7.06957	9.24008	8.96852	6.11242	9.52755	5.28855	10.9063	4.41307	8.24354	10.9584	3.81928	9.59065	4.06891	10.5975	5.06012	6.12258	7.23281
GSM972091	67	Male	II	249.13	-1099.55	GSE39582	pMMR	C3	-1.33291	High	7.46879	7.55638	5.27003	2.86062	7.78271	7.09854	4.28655	6.52943	5.26282	7.51802	7.52481	8.78817	9.15201	7.22312	9.28607	5.73096	11.0921	4.40929	8.93275	11.2934	4.03102	9.05104	4.29773	10.5869	4.17076	6.77619	6.82324
GSM972092	76	Female	II	1107.31	1996.16	GSE39582	pMMR	C3	-1.34932	High	6.91672	7.41896	5.00428	3.37357	7.60822	7.10172	4.13283	6.79679	5.38846	7.97077	7.40336	9.54563	9.01332	7.21517	9.69087	5.52917	10.7075	3.86101	8.54042	11.0469	3.80789	8.32947	4.18542	10.5379	4.62133	6.23114	6.7515
GSM972093	55	Female	II	539.172	1273.38	GSE39582	pMMR	C3	0.382329	High	6.93338	7.48625	5.33227	3.34452	7.29696	7.03818	4.04799	5.81507	4.90218	8.21414	6.94546	9.50768	8.25738	7.12624	9.84111	5.86959	10.8357	4.4034	8.93426	10.9482	3.86554	9.15267	3.82482	10.7155	5.23959	5.54159	7.16221
GSM972094	67	Female	II	1239.13	1760.54	GSE39582	pMMR	C3	0.33665	High	7.71162	7.97694	5.52665	3.31231	7.56119	7.0104	4.09546	6.5713	5.27688	7.79371	7.4579	9.36791	9.03583	7.10159	9.44303	5.22581	11.0384	4.36608	8.56783	10.9415	4.99158	9.09973	3.74056	10.3446	4.1412	6.11367	7.01612
GSM972095	50	Male	II	681.863	1180.63	GSE39582	pMMR	C3	-2.04485	High	6.64868	7.76843	5.36752	3.67724	7.88061	7.0058	4.02065	6.49058	5.56065	8.21794	7.43053	9.75098	8.87228	7.7536	9.63919	5.09739	10.9648	3.85187	8.5383	10.9942	4.04122	8.97424	3.90467	10.611	4.68863	6.22299	7.12678
GSM972096	63	Female	III	539.172	1273.38	GSE39582	pMMR	C3	6.0562	High	7.613	7.96638	5.26281	3.4616	7.10509	7.23966	4.55289	4.88495	4.8098	7.52631	7.28444	9.11857	8.90462	5.48972	9.36445	6.84522	10.551	4.03079	8.39521	10.7074	4.66714	8.95932	3.88807	10.4244	5.73862	4.98952	7.13893
GSM972097	64	Male	III	539.172	1273.38	GSE39582	pMMR	C3	11.6347	High	6.63995	7.75716	4.65218	2.91906	5.61959	6.79385	4.49442	4.59352	4.43353	8.28572	7.25702	9.14469	7.87683	4.73919	9.1222	6.02387	9.47388	4.29502	7.91021	10.1276	4.18272	8.24636	4.47292	9.55769	4.64072	4.74066	7.36304
GSM972098	66	Male	III	539.172	1273.38	GSE39582	pMMR	C3	6.22763	High	7.08228	7.34124	5.37129	3.24036	7.02062	7.1145	4.05884	5.63816	4.76686	7.7517	7.11378	9.22769	8.99316	5.48203	9.51587	5.89111	10.6476	4.21505	7.98496	10.6081	4.25277	9.52696	4.79636	10.3641	5.08968	5.09528	7.0742
GSM972099	78	Male	III	539.172	1273.38	GSE39582	pMMR	C3	4.64529	High	7.25498	8.14163	4.87042	3.54166	7.4599	7.3478	3.94585	6.32231	5.39822	8.23927	7.54505	10.0128	8.68169	6.76139	9.65359	4.34466	11.1013	4.24988	9.45212	11.072	4.0332	8.04298	4.52707	10.3702	5.36558	5.70617	7.49551
GSM972100	71	Female	III	539.172	1273.38	GSE39582	pMMR	C3	3.71263	High	7.2702	7.3833	5.2484	3.33573	7.17477	7.01594	4.27301	5.77391	4.71204	7.49073	7.19211	8.694	8.28374	5.55762	9.23468	6.05112	10.5479	4.37305	7.75533	11.1509	4.20826	8.86816	4.78139	10.1467	4.77911	5.70643	7.15882
GSM972101	56	Male	III	539.172	1273.38	GSE39582	pMMR	C3	1.26157	High	6.92261	7.03822	4.70831	3.03076	7.20775	7.15921	3.92979	4.57392	4.72617	6.89877	7.38249	9.14569	8.05033	6.49233	8.62244	4.38779	10.2976	3.94282	7.66229	10.0983	5.40206	7.83241	4.6079	9.25078	4.16596	6.33718	6.45616
GSM972102	22	Male	III	539.172	1273.38	GSE39582	pMMR	C2	3.82445	High	6.82239	7.08834	4.81464	3.00189	6.42458	6.67308	4.65393	5.33605	4.36772	7.50585	7.40193	8.43042	8.15629	7.21324	8.93197	4.68496	10.206	4.69137	8.06369	10.4393	3.88248	6.8048	4.32057	9.53272	4.35766	6.25546	6.71052
GSM972103	66	Male	III	539.172	1273.38	GSE39582	pMMR	C2	1.35479	High	7.91749	7.00302	4.8224	3.18112	7.21828	7.03053	4.14161	6.1799	4.27746	7.65963	7.40887	9.09933	8.54165	7.3805	8.78066	5.26036	10.7678	4.07443	8.59241	11.2104	4.86143	8.29009	3.77622	10.3976	4.26273	6.37632	7.41749
GSM972104	72	Female	III	539.172	1273.38	GSE39582	pMMR	C2	-0.073602	High	7.95214	6.93236	5.02854	3.28738	6.7277	6.89767	3.60449	6.1861	4.63094	8.1487	7.34275	9.01438	8.50816	7.58118	9.13976	5.02477	10.2723	3.83312	8.31645	10.6736	4.08319	8.3547	3.70161	10.0917	4.49071	6.16393	7.01848
GSM972105	53	Male	III	539.172	1273.38	GSE39582	pMMR	C3	12.6387	High	8.3136	7.88754	5.17217	3.42436	5.86005	6.97055	4.42606	5.29387	4.09995	7.72618	5.62934	9.53907	7.38549	4.41227	8.66771	5.52685	11.21	4.378	8.04315	9.69771	4.25719	9.2002	4.52897	9.38364	6.361	4.98243	8.33306
GSM972106	96	Female	III	539.172	1273.38	GSE39582	pMMR	C3	3.79937	High	8.08521	7.44704	4.666	3.38291	6.81672	7.34077	3.77894	5.76369	4.11786	7.73876	6.93111	9.24097	9.04214	6.85561	9.26811	4.21664	10.7119	3.77757	8.27289	11.0831	4.09995	9.21423	4.08851	10.374	4.34306	5.82712	7.77715
GSM972107	76	Male	III	539.172	1273.38	GSE39582	pMMR	C3	4.36577	High	5.56642	6.76896	5.09323	2.99363	7.32298	6.75398	4.60284	5.29404	4.28138	7.65853	6.67244	9.41656	7.85903	6.52979	8.8784	3.78715	10.4638	4.18199	8.2661	10.5971	4.30574	8.34537	4.05527	10.2632	4.62878	5.79181	7.78643
GSM972108	64	Male	III	539.172	1273.38	GSE39582	pMMR	C1	-1.93047	High	6.46911	7.80709	5.09639	3.09931	6.79237	7.49772	3.55556	6.81277	4.75742	8.02197	6.96817	9.57059	8.17069	8.27285	9.80208	4.97382	10.5866	4.36551	9.72511	10.9102	3.85789	7.95237	3.82253	10.5828	4.09945	6.61023	7.44647
GSM972109	96	Male	III	539.172	1273.38	GSE39582	pMMR	C2	0.247987	High	8.41394	7.64294	4.3829	3.84475	7.70746	7.05163	3.59728	5.82602	4.86957	7.25444	7.93362	8.62571	8.60889	7.71126	9.03306	4.19348	10.743	3.74099	8.35871	10.7877	3.6123	8.83765	4.01741	10.1607	4.75141	6.28624	7.55764
GSM972110	76	Male	III	539.172	1273.38	GSE39582	pMMR	C2	1.95829	High	8.35345	7.1953	4.38956	3.11965	7.28841	7.0761	4.3081	5.1908	4.79175	7.00821	7.74516	8.79925	8.58677	6.72424	8.92409	4.91625	10.7567	4.04574	8.44856	10.6202	3.95756	7.73521	4.16277	9.77168	4.24218	5.86977	6.78748
GSM972111	63	Male	III	539.172	1273.38	GSE39582	pMMR	C3	6.56759	High	7.33849	6.81322	4.63592	3.09755	6.18951	7.26145	4.06175	5.51793	4.83369	7.69194	7.47529	9.17874	7.47738	6.24862	8.51352	5.38875	10.0266	4.49955	7.59854	9.29459	3.48057	8.08501	4.689	10.0734	4.60247	6.15774	7.44094
GSM972112	64	Female	III	539.172	1273.38	GSE39582	pMMR	C2	-0.0654299	High	7.58943	7.70073	4.20764	3.23346	6.81135	6.88607	4.23893	5.06858	4.94091	7.7711	7.63931	8.53004	8.11947	7.20647	9.09192	5.08384	10.3761	4.31006	8.02379	9.99215	3.85356	7.05811	4.11749	9.54019	4.17585	6.3052	6.4988
GSM972113	63	Female	III	539.172	1273.38	GSE39582	pMMR	C3	7.72192	High	6.53341	7.41264	5.35302	4.03964	7.10094	7.08991	4.32142	4.70194	3.89579	8.09501	7.56191	8.96159	8.21207	5.24944	9.15458	4.22239	10.3417	4.09775	8.24977	10.5077	4.13318	8.04927	4.03181	9.86305	4.24168	5.48196	7.34916
GSM972114	73	Male	III	539.172	1273.38	GSE39582	pMMR	C2	2.09002	High	8.28226	6.75256	4.85623	3.12336	7.40648	6.90439	4.2138	6.03559	4.54852	7.74686	7.22003	8.90221	8.85172	6.88757	8.84266	5.25656	10.6177	4.41345	7.41376	11.0584	3.75069	8.62153	4.27656	10.1488	4.77056	5.99816	7.54103
GSM972115	59	Female	III	539.172	1273.38	GSE39582	pMMR	C3	3.6738	High	6.78557	7.28252	5.06499	3.11226	6.51363	6.91804	4.05179	5.83893	4.61925	7.02593	7.01846	8.74447	8.03677	7.14188	8.89304	4.48338	10.1453	3.87117	8.24313	10.1312	4.06745	9.08673	4.3313	9.82421	4.75698	5.83334	7.3797
GSM972116	79	Female	III	539.172	1273.38	GSE39582	pMMR	C3	2.02259	High	7.54729	7.21384	5.02435	3.13895	6.25077	6.61966	4.40781	5.7577	4.45299	7.9544	7.12788	8.5386	8.30179	7.18396	9.44939	3.81535	10.3653	4.30508	8.47972	10.4575	3.73903	8.0604	4.40638	9.61842	4.37523	5.71348	6.66706
GSM972117	78	Female	III	539.172	1273.38	GSE39582	N/A	C3	2.25963	High	7.89198	7.18737	5.34369	3.66134	6.27843	6.52844	4.30983	5.86681	4.76939	7.57504	6.85298	8.71375	8.31891	6.85769	9.18697	5.03684	10.7416	4.21607	8.45685	10.6559	3.56703	8.33417	3.96902	9.66911	5.18749	5.9327	6.64732
GSM972118	64	Male	III	539.172	1273.38	GSE39582	pMMR	C3	6.02737	High	8.60186	7.05858	5.4091	3.10756	7.1597	6.53168	4.72472	5.90139	5.25171	8.09862	6.62614	9.21108	8.85915	5.94124	9.62465	4.62066	11.2239	4.03699	8.4497	10.5467	4.08256	8.3827	4.42802	10.1648	5.3831	5.22466	7.19322
GSM972119	96	Male	III	539.172	1273.38	GSE39582	pMMR	C3	1.42681	High	7.4468	6.38929	5.60556	3.88394	6.57697	6.79326	3.80048	6.08097	5.13478	7.90884	6.25338	9.61349	7.72547	6.75426	9.2169	4.86538	10.3795	4.13529	9.1046	10.8483	3.92711	9.38198	4.65527	10.4756	5.3734	5.54037	7.13475
GSM972120	96	Female	III	539.172	1273.38	GSE39582	pMMR	C3	-0.5133	High	8.65341	7.42171	5.34968	3.72481	7.67999	6.7889	3.95346	7.08483	5.27419	7.71226	6.55328	9.32192	8.33879	7.40324	9.16964	5.92957	11.0181	4.25104	8.75556	10.6189	3.46419	8.20932	4.38829	10.1216	4.97742	6.10029	6.55083
GSM972121	96	Male	III	539.172	1273.38	GSE39582	pMMR	C3	4.46302	High	8.31744	7.45239	4.6963	3.48961	6.2408	6.38493	4.34325	4.77729	4.63325	7.76936	6.47301	8.84966	9.04034	5.8713	9.37999	4.21082	10.7884	4.44678	7.91087	11.0318	3.79216	9.10734	4.73992	10.0823	5.69572	5.02283	7.4692
GSM972122	97	Female	III	539.172	1273.38	GSE39582	pMMR	C3	1.57313	High	6.78364	6.90516	5.55923	3.80614	8.26511	6.88243	4.50739	5.86559	5.06862	7.27913	5.91754	9.62287	7.9932	6.77896	9.37961	4.95274	10.8298	4.2311	9.3391	11.0743	3.65115	9.06033	4.62574	10.4303	5.42468	6.02403	6.98299
GSM972123	53	Male	II	236.688	-755.64	GSE39582	pMMR	C3	5.45096	High	8.37902	7.02483	5.03198	3.45472	7.53457	7.19572	4.11807	6.09609	3.85622	7.76625	6.64511	9.30184	8.58448	5.84325	9.19748	4.62141	11.0908	4.23664	9.25539	10.4584	6.14779	9.50477	4.15048	10.1028	5.43318	5.8883	7.54593
GSM972124	49	Female	II	539.172	1273.38	GSE39582	pMMR	C3	1.48606	High	8.53883	7.06242	5.16368	3.12207	7.16718	7.01918	3.5949	5.63138	4.83065	7.66442	7.03052	9.28829	7.9833	8.03706	9.09221	4.86959	10.736	4.08108	8.42343	10.4551	4.20471	8.28715	4.0707	10.0295	4.98002	5.95904	7.42127
GSM972125	64	Female	II	539.172	1273.38	GSE39582	pMMR	C3	5.29346	High	7.47398	6.54145	4.84738	2.9887	6.79414	7.19604	3.82286	5.63411	4.23354	8.08931	6.97438	9.197	8.4433	6.56333	9.15642	3.89765	10.6579	3.81952	8.43694	10.7334	3.98113	8.45141	4.42759	10.1392	4.69248	5.74155	7.47968
GSM972126	61	Male	II	-240.755	-1277.78	GSE39582	pMMR	C3	4.0621	High	8.52985	6.57897	4.24352	3.28754	6.93027	7.23643	3.68062	6.42535	4.62517	7.44292	6.20332	9.97768	8.05088	6.56002	9.33997	4.67315	10.94	4.18652	9.76831	10.8172	3.87117	8.97547	4.14453	10.3104	5.78919	5.0591	7.57727
GSM972127	66	Female	II	918.194	1390.8	GSE39582	pMMR	C3	8.69544	High	8.06221	7.07417	3.79494	2.92913	6.03532	6.73289	4.49563	5.64373	4.38695	8.11141	5.96552	9.67001	7.86826	4.7244	9.543	3.99915	10.5134	4.32987	8.81933	10.3377	4.00286	8.90581	4.24034	9.76858	5.64812	4.64556	7.57757
GSM972128	64	Male	II	539.172	1273.38	GSE39582	pMMR	C3	2.07206	High	6.74449	7.19278	5.18462	2.94839	7.4706	7.40657	4.3426	5.81061	4.62933	7.94686	6.79905	9.57615	8.58971	7.59476	9.45973	4.46442	11.1855	3.85984	8.87471	10.5499	4.04733	7.91981	4.20477	10.2074	4.43642	6.15048	7.53681
GSM972129	76	Male	II	986.172	676.478	GSE39582	pMMR	C2	0.720103	High	9.17364	7.20237	4.79666	3.29129	7.06215	7.66629	3.35547	5.7167	4.7243	7.80437	7.33206	9.20552	8.88596	6.68133	9.25709	5.43952	10.6851	4.12163	8.4273	10.5777	4.16194	8.55208	4.18407	10.0827	4.45505	6.19175	7.72911
GSM972130	76	Male	II	30.071	-987.244	GSE39582	pMMR	C3	7.7881	High	8.9782	7.39347	4.87916	3.58068	7.34508	7.04924	4.34347	5.94905	4.88879	7.46578	5.89972	9.729	8.42825	4.72541	9.42341	4.42813	11.0231	3.82358	8.22317	10.4117	3.79125	9.21061	4.51175	10.3923	4.57099	5.15723	7.59875
GSM972131	78	Female	II	1309.42	2426.63	GSE39582	pMMR	C3	5.2782	High	6.69531	7.2491	4.91038	3.16101	6.96549	7.15519	4.11905	6.45891	4.17435	8.02897	6.92373	9.23076	8.34324	5.5941	9.13915	5.28003	10.6026	3.97731	8.39383	10.7018	4.13319	9.1074	4.84242	9.89666	4.88162	5.34054	7.41169
GSM972132	87	Female	II	363.829	518.856	GSE39582	pMMR	C3	-0.503565	High	7.54834	8.1074	4.79208	3.35824	7.17153	7.37854	4.51645	6.19621	5.4798	8.32815	7.59307	9.89926	8.38065	7.75292	9.50957	5.30017	10.6963	4.0763	9.12025	10.3767	4.17736	9.29973	4.26375	10.4586	4.40428	6.47663	7.33294
GSM972133	64	Male	III	539.172	1273.38	GSE39582	pMMR	C1	3.03365	High	7.53018	7.23232	5.58901	3.57692	7.24643	6.56963	3.96806	5.78781	5.09128	7.46214	6.95307	8.80684	8.40366	8.42282	9.22928	5.51762	10.4052	4.21429	7.99741	10.9224	4.21224	8.50999	4.41293	9.73296	4.02356	6.88781	6.70659
GSM972134	74	Male	III	1072.75	1387.41	GSE39582	pMMR	C2	0.160492	High	8.64461	7.37854	5.74242	3.90829	7.61607	6.60884	4.11514	6.65385	4.95481	7.86966	6.77095	9.10632	8.45824	7.77535	9.63843	4.3273	10.9163	4.53949	8.98993	11.1591	3.39053	8.72265	4.02349	10.2462	4.33407	6.00603	6.37078
GSM972135	78	Female	II	-322.764	-1800.11	GSE39582	pMMR	C3	-0.530052	High	8.26774	7.62662	5.87683	3.509	8.31514	6.61329	4.4012	4.35644	5.38136	7.46503	7.00631	8.99373	9.16805	8.04815	9.69157	5.18552	11.021	4.41106	8.2866	11.2719	3.92663	8.19839	4.08163	10.4025	5.52274	5.55578	7.38874
GSM972136	54	Male	III	539.172	1273.38	GSE39582	pMMR	C3	-2.78014	High	6.88219	7.84564	5.56699	3.23353	7.8993	6.70476	4.09147	6.60357	5.99384	8.23893	7.28979	10.0093	8.49816	8.47969	9.67863	5.83258	11.0413	3.75108	8.7136	11.2119	4.13142	9.24415	4.10996	10.4251	5.34616	6.30588	6.89876
GSM972137	68	Male	II	539.172	1273.38	GSE39582	pMMR	C3	-2.37843	High	8.69716	7.62688	5.52842	3.30551	8.42765	7.0478	4.02967	6.00321	5.74827	7.47801	6.80159	9.98122	8.28876	8.99031	9.605	6.19396	11.1761	4.2191	9.02572	11.046	4.23822	9.53646	4.16148	10.52	5.31635	6.26756	6.8656
GSM972138	77	Male	II	181.715	-655.89	GSE39582	pMMR	C3	1.34593	High	9.32771	7.72678	5.9182	3.12053	7.57137	7.20123	4.13216	6.49249	5.56101	7.45293	7.14795	9.35367	8.25355	7.60271	9.90624	6.21568	11.2275	3.93876	8.38996	10.3019	4.05286	8.91853	4.59552	10.3373	4.85868	5.79922	7.18605
GSM972139	69	Female	III	539.172	1273.38	GSE39582	pMMR	C3	1.27296	High	6.92507	7.41851	5.63877	3.15448	7.71083	6.79103	4.25249	6.64476	5.32532	7.702	6.78059	9.52034	7.97237	7.22485	9.5672	5.25538	11.2487	3.76095	9.30076	11.157	4.01682	8.32061	4.68697	10.4029	5.35536	6.17055	6.86767
GSM972140	64	Male	II	1212.37	2194.17	GSE39582	pMMR	C3	0.632358	High	7.527	7.8649	5.33649	3.23258	6.96096	6.9759	3.89972	5.45902	5.21373	8.07366	7.2837	8.61468	8.5573	7.15908	9.40716	5.35108	10.703	4.00163	8.94559	10.8662	3.89163	7.16954	4.42475	10.2096	4.97554	6.03596	6.90474
GSM972141	58	Male	III	539.172	1273.38	GSE39582	pMMR	C1	-1.56162	High	6.76607	7.64571	6.09352	3.74787	7.47088	6.74723	3.89589	6.58946	5.51546	8.0281	6.85296	9.52799	8.31317	8.74284	9.66322	5.76807	11.0088	4.02389	9.344	10.8194	3.95996	7.91189	4.20254	10.5093	5.52617	6.21873	6.97765
GSM972142	86	Female	III	425.715	95.4643	GSE39582	pMMR	C3	-1.83373	High	6.95975	8.05899	5.54849	3.63957	7.98036	6.97175	3.95615	6.3704	5.57385	7.8331	6.80039	9.59848	8.8374	7.57304	9.86532	5.5539	10.7932	3.99352	9.97145	11.6282	3.79772	8.7895	3.90753	10.2148	5.70052	6.03221	7.21043
GSM972143	57	Male	II	803.353	919.38	GSE39582	pMMR	C3	-1.15137	High	7.63672	7.94963	5.77045	3.60718	8.27482	7.25975	4.032	7.16072	4.40747	7.71987	7.05152	9.97987	8.69301	7.62224	9.43996	5.7811	11.0411	3.60703	9.61179	10.8701	4.16548	8.73599	4.76654	10.2385	5.58142	6.45025	7.16831
GSM972144	63	Female	II	288.269	-495.586	GSE39582	pMMR	C3	1.5971	High	6.96489	7.55411	5.32972	3.40228	7.44185	6.83908	4.01297	6.09572	4.5319	7.58667	6.39697	9.50572	8.28177	7.77336	9.37908	6.03127	10.8906	4.13266	8.77097	10.8954	4.02553	8.98065	4.36694	10.0278	5.26869	5.68393	7.41093
GSM972145	63	Female	III	539.172	1273.38	GSE39582	pMMR	C3	1.63184	High	6.83936	7.39827	5.06109	3.20847	7.14375	6.83235	4.03406	5.56789	4.85221	7.52003	6.81405	8.9135	8.50743	7.71082	9.37368	4.33956	10.8143	3.90806	9.00264	10.944	4.02041	8.58189	4.00235	9.89555	4.64384	5.89623	6.90204
GSM972146	60	Male	III	539.172	1273.38	GSE39582	pMMR	C3	-1.04583	High	8.24622	7.57887	4.9525	3.55021	7.5018	6.91543	3.97667	5.74126	4.71099	7.87519	7.2907	8.50734	8.62533	7.02013	9.75271	5.26044	10.896	4.29727	8.23726	11.1118	4.03556	8.21356	3.83372	10.0482	5.10198	6.63625	6.93295
GSM972147	79	Male	II	345.584	152.489	GSE39582	pMMR	C3	-2.18812	High	7.95138	7.32917	5.01025	3.35732	8.44167	7.20857	4.01032	6.17178	5.28592	7.66253	6.79252	9.48502	8.88496	8.1993	9.6526	6.08717	11.0133	4.38349	9.36052	10.9563	3.83748	8.60908	3.93539	10.55	5.34454	6.33075	7.27457
GSM972148	59	Male	III	539.172	1273.38	GSE39582	pMMR	C3	3.37704	High	8.55057	6.60591	5.5349	3.38114	7.60999	6.83626	3.96535	5.91426	4.58969	8.63936	6.45249	9.42435	8.49179	7.53458	9.33594	5.6014	10.5883	4.09205	9.49342	11.1081	4.13455	9.86036	4.33224	10.4828	6.43237	4.53843	7.43749
GSM972149	64	Male	II	316.29	-320.077	GSE39582	pMMR	C3	2.98908	High	8.65539	7.0767	6.29286	3.18704	6.17497	6.80324	4.12534	6.01773	5.18921	7.74767	6.17987	9.07696	6.98523	7.338	9.12609	4.87327	10.647	4.38848	8.54715	10.7297	4.57257	9.21122	4.83588	10.11	5.11204	6.66959	6.83984
GSM972150	55	Female	III	539.172	1273.38	GSE39582	pMMR	C3	1.16217	High	7.44956	7.43653	5.37833	3.03743	7.3816	6.5986	4.18835	5.94761	5.02396	7.15146	6.13546	9.18658	8.81475	7.98729	9.23422	4.17438	10.9517	4.05278	9.18204	11.0448	3.93421	9.01562	4.67155	9.44535	5.15011	5.92786	6.63147
GSM972151	75	Female	III	539.172	1273.38	GSE39582	pMMR	C3	0.59684	High	7.24317	7.50085	4.97659	3.81062	7.05507	7.0041	4.21751	6.27182	5.53969	7.50375	7.09226	9.29723	8.20953	7.71036	9.42179	6.0796	10.7707	4.02959	8.81267	11.1227	4.16159	8.05019	4.06288	10.483	4.63691	6.46729	7.12365
GSM972152	70	Female	III	539.172	1273.38	GSE39582	pMMR	C1	-4.46876	High	6.87785	7.63256	5.37081	3.74573	8.16435	7.14166	4.01778	6.16318	5.59701	7.44747	7.34454	9.11373	8.83478	7.88884	9.62121	5.55928	10.7109	3.93423	9.18259	11.3161	3.94793	8.30983	3.74157	10.1894	4.59656	6.89141	7.2717
GSM972153	71	Male	II	759.807	607.447	GSE39582	pMMR	C2	0.271605	High	8.14641	7.1839	4.88833	3.85815	7.83803	6.87361	3.87729	6.01211	4.65854	7.94168	6.66298	9.59557	8.42588	8.06752	9.40284	5.34239	11.3113	4.69967	9.14461	10.8857	3.59138	8.02653	4.43829	10.493	4.23523	6.41809	7.05682
GSM972154	49	Female	III	539.172	1273.38	GSE39582	pMMR	C3	-2.13706	High	6.81645	7.87723	5.60903	3.83606	8.01565	6.44827	3.88997	6.11192	5.4437	7.31018	6.36891	9.43749	8.38769	7.83027	9.70474	4.9768	10.974	3.96408	9.18124	11.262	3.77023	8.06574	3.97473	10.6392	4.84459	6.24516	6.70574
GSM972155	42	Male	III	539.172	1273.38	GSE39582	pMMR	C1	-2.09469	High	7.27132	7.57503	5.22191	3.83946	8.69091	7.09242	3.77129	5.91314	5.08412	7.92146	7.03623	8.56683	8.79315	7.7633	9.53337	4.75837	11.0306	4.07055	8.90765	11.3424	3.79291	8.08986	4.46555	10.6651	4.60125	6.99339	6.926
GSM972156	67	Male	III	539.172	1273.38	GSE39582	pMMR	C3	0.290497	High	6.68617	6.9838	4.90725	3.40496	7.81105	7.62582	4.2525	5.69468	4.93966	8.10943	6.99796	9.01126	8.30412	7.57302	9.46335	4.24206	11.4379	3.94579	8.7923	10.9164	3.96346	8.97656	4.45835	10.2976	4.00158	5.95251	6.94295
GSM972157	57	Male	III	539.172	1273.38	GSE39582	pMMR	C3	-0.0268435	High	7.90637	7.355	5.29993	3.19765	7.62095	6.73716	4.07443	5.88185	5.00196	7.80568	6.62551	9.41163	8.40235	7.55491	9.46897	5.4787	10.8886	4.3726	8.94259	10.8019	3.69832	8.96806	3.91564	10.2757	5.13311	6.44335	6.89613
GSM972158	45	Female	III	539.172	1273.38	GSE39582	pMMR	C3	2.40139	High	7.46015	7.31989	5.29239	3.45027	7.27559	7.1426	3.93344	5.28041	5.0319	7.76835	7.20263	9.03454	8.59884	7.22871	9.3931	5.62406	10.7556	4.00542	8.95033	10.8465	4.3242	7.9437	4.45878	10.4306	4.60925	6.18087	7.02214
GSM972159	67	Male	III	539.172	1273.38	GSE39582	pMMR	C1	-0.617834	High	7.71589	7.27635	5.39553	3.55178	7.87699	6.73125	4.02694	6.04188	5.28083	7.57152	7.44565	8.541	8.85552	7.29055	9.36159	6.66275	11.2196	3.63319	8.76585	10.8246	3.81202	7.32516	4.15784	10.4022	5.07958	6.70917	6.81182
GSM972160	73	Male	II	952.384	982.821	GSE39582	pMMR	C3	3.37074	High	6.67319	7.07606	5.04634	3.31954	7.60052	6.67571	3.8375	5.76196	5.3554	7.91174	6.52736	8.9855	8.4493	7.9346	9.04875	5.3065	11.6278	3.86685	9.12479	10.962	4.75892	9.43201	4.33988	10.2297	4.74746	5.65552	7.29629
GSM972161	91	Female	II	-280.546	-872.741	GSE39582	pMMR	C3	-2.22424	High	7.08714	6.68551	5.52643	3.48049	7.9115	7.10441	4.1519	5.99541	5.51799	8.06638	7.00014	9.109	8.6405	6.7741	9.5508	6.16022	11.1774	4.25154	8.60036	11.1707	4.27832	9.882	4.7748	10.6235	5.05723	6.88302	7.13665
GSM972162	73	Female	III	539.172	1273.38	GSE39582	pMMR	C3	-0.74763	High	7.19532	7.47577	5.3999	3.91101	7.17031	6.5837	4.08284	6.58957	5.09641	7.86055	7.05356	8.79326	8.33899	7.64036	9.47758	5.34095	10.9206	4.20553	8.62146	10.7616	4.02882	8.76878	4.11185	10.2125	4.29232	6.53963	7.01172
GSM972163	71	Male	II	539.172	1273.38	GSE39582	pMMR	C1	-3.21456	High	6.53791	6.89676	5.54534	3.6556	7.49412	6.94699	4.34923	6.30531	4.86466	7.72487	7.00522	9.37374	8.2292	8.17064	9.13148	6.37931	10.8086	4.06271	8.74815	11.0504	4.09452	8.21368	3.90204	10.0775	4.34883	7.1504	6.88714
GSM972164	70	Male	III	539.172	1273.38	GSE39582	pMMR	C1	-2.33725	High	7.39047	7.43472	5.34033	3.81692	8.23619	6.63185	3.93418	6.52738	5.81315	8.13548	6.87853	9.33972	8.77627	8.57346	9.61959	6.21802	11.1904	4.60416	9.58739	10.8717	4.11521	7.92795	3.92952	10.6285	5.04609	6.65527	6.77714
GSM972165	67	Male	II	849.797	1406.17	GSE39582	pMMR	C1	-2.44012	High	6.97734	7.42757	5.41263	3.71137	7.5815	6.7793	3.73276	5.87956	5.09648	8.071	7.18879	9.28904	8.63513	8.03092	9.42801	6.14793	10.7601	4.20342	8.79781	11.1623	3.52694	7.73978	3.74683	10.1164	4.8337	6.86719	6.80152
GSM972166	42	Female	III	539.172	1273.38	GSE39582	pMMR	C1	-0.93518	High	7.88234	7.49553	5.20604	3.79105	7.36832	6.58361	3.80998	5.70442	5.13179	7.94833	6.73203	8.99584	8.03613	7.92894	9.52506	6.19762	10.6553	4.2928	9.37685	11.2256	3.81425	7.89185	4.18475	10.3357	4.85469	7.24211	6.68641
GSM972167	47	Male	II	1228.79	1056.41	GSE39582	pMMR	C1	-3.10132	High	6.86519	6.7728	6.03876	3.73135	7.90615	7.18271	4.23799	6.57667	5.45201	7.83639	7.09322	9.10585	8.3054	8.33133	9.45248	5.76688	10.9324	4.08084	9.28901	11.0236	3.89775	8.55472	4.34422	10.4901	5.00521	6.31323	6.9074
GSM972168	76	Male	III	1255.17	1576.79	GSE39582	pMMR	C3	-0.898125	High	7.32128	7.47608	4.85155	3.79004	6.95218	7.12777	4.15402	5.45466	4.23022	7.30054	7.5296	8.72886	8.61707	8.16433	9.66416	5.85711	10.7933	4.0229	8.50562	11.1515	3.82071	8.94016	4.42679	10.0193	4.90295	7.1444	6.8377
GSM972169	50	Male	II	541.092	-80.2296	GSE39582	pMMR	C1	-2.79746	High	7.23721	6.76278	5.14241	3.49256	7.46927	6.82387	3.80463	6.28004	4.64253	7.70557	6.96717	9.51336	8.12613	8.64258	9.73941	6.46911	11.1535	4.15849	9.27559	11.016	4.04553	7.91333	4.84912	10.3833	4.62983	7.6641	6.88424
GSM972170	67	Female	III	844.047	1282.42	GSE39582	pMMR	C3	-2.40029	High	8.08505	7.33264	6.17092	3.81264	7.04681	6.68125	4.19663	6.51187	4.65031	8.14634	6.5595	10.2527	8.36436	7.91477	9.68704	5.44047	11.4333	3.92948	9.3462	11.3175	4.02067	8.30587	3.83099	9.96881	5.28601	5.45228	7.15256
GSM972171	70	Female	III	2139.14	2913.58	GSE39582	pMMR	C1	-4.52826	Low	7.9528	7.70933	5.53189	4.30971	8.18518	6.62944	3.60047	6.26803	5.03037	7.60669	7.5597	8.37755	8.47752	7.64598	9.64912	6.46789	11.1218	4.13278	8.96895	10.7683	3.61995	9.24574	4.21795	9.92319	4.69321	7.07683	7.03991
GSM972172	88	Female	II	275.117	-783.643	GSE39582	pMMR	C2	5.27113	High	5.41379	5.41082	4.99149	2.6384	7.18349	7.27836	4.32919	6.65377	4.96402	8.60515	7.36393	9.5169	8.44694	6.26444	8.79277	4.92699	10.3569	4.38543	7.40457	10.4823	4.25	7.24027	4.28344	10.2793	3.65589	5.16498	7.72868
GSM972173	59	Female	II	539.172	1273.38	GSE39582	pMMR	C3	3.20965	High	5.63884	7.43876	4.65958	3.18869	6.90655	7.44151	3.84433	6.71463	4.16956	7.42185	7.6227	9.74279	8.5446	6.41415	8.78492	4.10865	10.369	4.30728	8.25234	10.2309	4.15553	8.22488	4.70071	10.0806	4.26186	5.65206	6.87819
GSM972174	75	Male	III	539.172	1273.38	GSE39582	pMMR	C3	4.77877	High	6.34207	6.55314	4.95023	2.97729	6.76498	7.28766	3.93094	6.38489	5.07655	7.70887	6.85079	9.74315	7.93676	7.73163	8.74305	3.82254	10.6435	3.8835	7.93176	11.0242	4.2486	8.3306	4.74122	10.3249	4.19712	5.28891	7.61034
GSM972175	83	Female	III	272.665	-126.172	GSE39582	pMMR	C2	6.45038	High	7.97164	6.43524	4.86407	3.03181	7.00668	7.48777	4.04893	5.82879	5.17671	7.86925	7.19665	9.57149	8.49467	5.96352	8.34526	5.48805	10.4887	4.56067	7.91051	9.78164	3.64066	7.6549	4.88887	10.917	3.82423	5.55966	7.17366
GSM972176	85	Female	III	1068.15	1763.07	GSE39582	pMMR	C2	5.02543	High	7.39748	6.86104	5.46446	3.51688	7.33728	7.12586	3.96979	6.21827	4.85988	8.13278	7.73029	8.84523	8.20083	7.37465	8.70285	4.60354	10.6575	4.57339	8.08696	10.6619	4.56808	8.73742	4.43916	10.378	3.51652	6.08926	7.18753
GSM972177	71	Male	II	747.699	476.487	GSE39582	pMMR	C2	7.32247	High	7.02286	5.74635	5.01565	3.32505	6.38879	6.83585	4.41774	5.81343	4.67979	7.99797	7.40669	8.84541	8.14428	6.59631	8.26666	4.95841	10.3385	4.62057	7.26756	10.1488	4.30083	8.09758	5.33154	10.5058	3.87932	6.48243	7.83958
GSM972178	69	Female	III	539.172	1273.38	GSE39582	pMMR	C3	4.96476	High	6.83874	7.06058	4.66663	2.98724	7.7705	7.0089	4.75179	6.05282	4.33686	7.71969	8.11032	8.51996	8.91594	6.26578	9.45722	4.68106	10.3623	4.07213	7.57007	11.6247	4.30577	8.5537	4.04313	10.6074	4.48547	5.98177	7.11776
GSM972179	77	Male	II	2155.94	2827.95	GSE39582	pMMR	C3	7.83835	High	6.87196	6.22394	4.64308	3.01018	6.81092	7.04732	3.76807	5.91222	4.63343	7.86171	7.23851	9.48115	7.8982	5.94389	8.8397	5.12367	10.584	4.27751	7.95362	10.4977	4.31115	8.01584	4.22534	10.6633	4.29256	5.64447	7.70807
GSM972180	66	Female	II	539.172	1273.38	GSE39582	pMMR	C2	3.20107	High	9.33687	6.99355	5.00434	3.25189	7.52979	7.63261	3.11427	6.23063	5.16757	7.49658	7.80071	8.99451	8.9175	6.13101	8.98232	5.15619	10.8525	4.35723	8.18428	10.6196	3.95478	7.7559	4.35531	10.4762	4.29329	6.20044	8.0799
GSM972181	69	Male	III	539.172	1273.38	GSE39582	pMMR	C2	5.21139	High	7.10027	6.2797	4.62617	3.39889	6.46051	7.26309	4.4025	5.23802	4.78635	8.37992	8.28913	8.69966	8.2633	6.55182	8.77145	4.46195	10.3669	4.41227	8.26142	10.281	3.94962	7.85205	4.87841	10.3731	4.21899	6.43219	7.81691
GSM972182	53	Male	II	198.946	-610.054	GSE39582	pMMR	C3	3.64793	High	7.40456	7.2994	5.13118	3.11724	6.77508	7.71302	3.97684	5.45203	4.74948	7.2999	7.47645	9.59912	8.46033	6.85015	9.11601	4.85782	10.8216	4.45357	6.97016	10.6977	6.17994	9.66425	4.4656	10.8442	3.92862	6.38208	7.63854
GSM972183	62	Female	III	539.172	1273.38	GSE39582	pMMR	C2	6.87716	High	7.08273	7.50455	4.92296	3.24471	6.97594	6.96224	4.10384	5.42439	4.94304	7.84463	7.20075	8.42318	8.76847	5.6998	9.03488	4.78626	10.8682	5.03123	7.27278	10.9043	4.46699	4.99336	4.72334	11.0099	4.46045	5.61238	7.93608
GSM972184	70	Female	II	1138.72	2100.26	GSE39582	pMMR	C3	-2.27105	High	6.7517	8.59417	5.01072	4.49721	7.03249	7.03114	4.32464	4.42561	5.07475	6.9319	7.7484	8.12209	8.37592	7.06935	8.63895	6.27734	9.89493	4.37612	8.29793	10.4411	3.78856	8.93428	4.19582	9.14214	4.71711	7.10638	6.4922
GSM972185	58	Female	III	539.172	1273.38	GSE39582	pMMR	C2	4.07219	High	6.9011	6.51765	5.05566	3.05607	7.25158	7.47084	4.12319	6.07885	4.74683	7.27182	7.71241	9.493	8.45272	6.53974	8.68675	5.6392	10.9885	3.9998	7.89384	10.6611	4.56425	7.6732	4.54013	10.6583	3.80029	6.41389	7.90076
GSM972186	50	Female	III	539.172	1273.38	GSE39582	pMMR	C2	6.59293	High	7.85782	6.15853	4.76777	2.84141	6.7587	7.25578	3.90115	6.66014	4.72997	9.32068	8.17247	8.93843	8.48736	5.30076	8.77416	4.18831	10.1971	3.9931	7.50003	10.1461	3.95335	7.78355	4.77067	10.3936	4.12454	5.27604	7.25151
GSM972187	62	Male	II	1148.37	2003.87	GSE39582	pMMR	C2	1.02457	High	8.38351	6.99433	4.94741	3.05314	7.06353	7.34801	3.8744	6.50232	4.78281	8.46105	7.68377	8.9177	8.57631	5.64808	9.29837	5.28535	10.996	4.52687	7.95584	11.225	4.16813	7.99433	3.86139	10.8577	4.22175	5.69582	7.5116
GSM972188	58	Female	III	539.172	1273.38	GSE39582	pMMR	C3	3.12883	High	6.84802	6.3673	5.06733	3.16696	6.92123	7.52806	4.4437	4.64391	4.46492	8.06823	7.62808	9.07264	8.76068	6.08646	8.70283	4.57774	10.6992	4.71954	8.31688	10.9544	4.28092	8.30521	4.59612	11.0511	3.79086	5.92923	7.33454
GSM972189	63	Male	III	1827.74	1670.29	GSE39582	pMMR	C3	-1.55327	High	7.87558	6.30528	5.65391	3.22496	8.27203	7.51901	4.40587	7.12034	5.38699	7.96411	7.0336	9.00375	9.42276	7.15247	9.78692	5.5749	11.1058	4.31671	8.28864	11.1539	4.10812	9.41831	4.33798	10.7956	4.62585	6.08892	6.96754
GSM972190	68	Male	II	539.172	1273.38	GSE39582	pMMR	C3	4.89976	High	5.29966	7.09399	5.05014	3.1758	6.94778	7.39408	4.7238	6.14687	5.50084	7.90071	6.93742	10.0734	8.67238	5.55808	9.39135	5.23468	10.811	3.67178	8.3526	10.4974	4.38307	8.64634	4.28266	10.799	4.66514	4.89011	7.81391
GSM972191	49	Male	III	539.172	1273.38	GSE39582	pMMR	C3	3.65373	High	8.93507	7.63765	5.40801	3.35806	7.24572	6.5191	4.11016	6.2522	4.73045	7.84101	6.53983	9.29022	9.36787	5.37688	9.39787	4.32113	11.1547	4.06018	8.69947	11.3973	3.8162	8.63054	5.18447	10.6015	4.7529	5.67877	6.46455
GSM972192	72	Female	II	1231.59	1318.66	GSE39582	pMMR	C2	4.64802	High	7.23561	6.65611	4.79954	3.03937	6.49343	7.23164	3.62554	6.09726	4.54413	7.99834	7.39041	9.4645	8.30072	6.12315	8.91445	4.66487	10.4398	4.07012	7.75462	10.7784	4.01874	8.18984	4.24928	10.6442	3.80174	5.83613	7.17992
GSM972193	51	Female	III	539.172	1273.38	GSE39582	pMMR	C2	3.50602	High	6.64356	6.22431	4.6002	3.3034	6.6272	6.98134	3.8292	6.92412	5.02959	8.22261	7.86322	10.2156	8.07558	7.04784	8.83368	4.77418	10.4866	4.33841	7.64456	10.5325	3.99547	8.82881	4.46402	10.7249	4.17153	5.99847	7.44129
GSM972194	43	Male	III	539.172	1273.38	GSE39582	pMMR	C3	6.26337	High	6.2799	6.28474	4.58668	2.95666	6.74018	7.81819	4.07518	7.44423	4.36086	8.09991	7.43651	9.89558	8.85806	5.27671	8.50757	3.82501	10.7	3.91772	7.7392	10.3369	5.86244	9.25863	4.49416	10.4297	4.01745	5.08784	7.90668
GSM972195	54	Female	II	539.172	1273.38	GSE39582	pMMR	C2	0.524853	High	8.61157	6.68527	4.26834	3.38464	6.51711	7.62397	3.66211	6.40463	4.29324	7.74123	8.70435	8.92979	9.10769	6.42464	8.71142	4.15045	10.5635	4.10942	7.10731	10.5745	3.91933	8.38798	4.24485	10.8113	4.76727	6.57276	7.04484
GSM972196	69	Female	II	827.331	-144.634	GSE39582	pMMR	C2	-1.38513	High	7.92475	6.35824	4.70704	3.26985	7.54375	7.50634	3.44662	5.80327	4.22002	7.76042	8.26336	9.05433	8.97778	6.85336	9.1889	4.48848	10.8328	4.45847	7.95757	10.4607	3.87585	7.86299	4.21126	10.9127	4.08547	6.57587	6.99518
GSM972197	78	Female	II	325.817	-353.399	GSE39582	pMMR	C2	0.703683	High	7.68835	6.27482	4.87731	3.36842	7.41087	6.94873	3.88725	6.5789	4.71036	7.80987	8.27489	8.82672	8.88782	5.91671	8.98305	4.70249	11.1948	4.24296	7.57455	10.988	4.02614	8.06456	4.74935	10.8711	3.72604	6.43866	7.30067
GSM972198	52	Female	III	539.172	1273.38	GSE39582	pMMR	C1	-6.37184	Low	5.79381	7.2732	5.57147	3.33586	7.80155	7.44377	4.29835	5.81543	5.2968	7.50676	7.23754	8.73345	8.82065	8.47761	9.14165	4.96881	10.7466	4.04503	8.89286	11.2184	4.17202	9.47671	4.25196	10.5376	4.02696	6.92987	6.74268
GSM972199	73	Male	III	539.172	1273.38	GSE39582	pMMR	C2	1.64082	High	8.30887	7.39704	4.82254	3.06097	7.02972	7.26504	3.90437	6.08158	4.87523	7.94496	7.42144	9.56456	8.93387	7.6041	9.03263	4.78515	11.0475	4.18909	8.05888	10.881	4.23839	8.51974	4.00388	10.5472	4.64057	5.92592	7.33319
GSM972200	61	Male	II	563.092	573.699	GSE39582	pMMR	C2	1.2613	High	7.5025	6.77511	4.72224	3.06233	7.03753	7.37761	3.7507	5.95927	5.14058	7.88256	7.16897	9.66829	8.84493	6.3629	9.31292	5.08426	10.8069	4.54356	8.31691	10.6027	3.78981	7.52234	4.59305	11.0506	4.66455	7.33621	7.6042
GSM972201	78	Male	III	539.172	1273.38	GSE39582	pMMR	C3	1.59105	High	6.54881	7.72039	4.86325	3.43561	7.25305	6.91507	3.79056	6.0832	4.65672	8.58147	7.11568	9.47574	8.52507	7.43884	9.49848	4.56709	10.2617	3.93704	9.40563	10.4871	4.02303	8.50929	4.10477	10.2628	4.76422	6.56232	6.86691
GSM972202	57	Female	III	539.172	1273.38	GSE39582	pMMR	C2	-2.22766	High	8.09066	7.91394	5.41447	3.35382	7.77401	7.47364	4.11026	7.34472	5.35613	7.61525	7.48336	10.1195	8.38829	8.15105	9.06695	4.7165	11.0899	4.17746	8.55885	10.4491	3.73571	7.9015	3.91485	10.9207	4.06099	6.42601	6.75098
GSM972203	66	Female	III	539.172	1273.38	GSE39582	pMMR	C2	-3.00167	High	7.06406	6.11665	4.94983	3.09333	7.56982	7.34786	4.12344	6.63938	5.15571	8.07566	8.35066	9.61142	8.95934	6.6625	8.80876	4.73322	9.76627	3.93233	8.40979	10.3031	4.22016	8.64448	4.12209	10.9452	4.46219	6.21704	6.70385
GSM972204	78	Male	II	539.172	1273.38	GSE39582	pMMR	C3	-2.79454	High	7.08818	7.47255	5.30615	4.01534	7.61433	7.12021	4.22111	6.4709	5.39241	8.56751	7.76796	9.59722	8.578	7.33307	9.17696	5.18347	10.6285	4.64944	8.93072	10.3956	4.55515	8.21408	3.7034	11.0009	5.0351	5.99094	7.10608
GSM972205	76	Male	II	1770.36	1949.22	GSE39582	pMMR	C2	1.42417	High	7.58427	6.26898	5.08846	3.52568	7.91754	7.22782	4.66519	6.62896	5.06737	8.02931	7.61898	9.60955	8.18258	6.56242	8.96448	4.9881	10.8457	4.1147	8.66391	10.6733	4.55468	8.19761	4.01188	11.2444	4.33026	5.61913	7.31872
GSM972206	74	Male	II	655.379	1058.44	GSE39582	pMMR	C2	-2.56307	High	6.99629	6.92468	5.10859	3.22861	7.53113	7.35176	4.80615	6.47546	5.2168	8.07251	8.23048	8.75889	8.50208	7.71551	8.98387	4.67139	10.3507	4.02336	7.91641	10.7399	3.90654	9.16166	4.00547	10.7273	3.99371	6.90927	6.81199
GSM972207	65	Male	III	539.172	1273.38	GSE39582	pMMR	C1	-6.48082	Low	6.50706	7.80236	5.2048	4.03709	8.03832	7.35051	3.86794	6.89169	5.16498	8.30901	7.67054	9.40479	8.84729	7.85743	9.63745	5.25731	10.8487	4.12792	9.21876	11.2304	4.09281	9.35224	4.38096	10.9474	4.93364	7.9857	6.96674
GSM972211	65	Male	III	539.172	1273.38	GSE39582	pMMR	C3	1.48889	High	6.30104	7.4509	5.14766	2.96245	7.97302	7.42526	4.83625	6.33675	5.58225	7.84861	7.46826	9.33772	8.31879	7.02764	9.60842	6.09324	10.7309	4.3183	8.83915	10.9935	3.73185	8.84942	3.72712	10.6236	4.36681	6.11481	6.72335
GSM972215	73	Female	III	539.172	1273.38	GSE39582	pMMR	C2	-3.74458	High	7.51091	6.6057	4.69924	3.22334	7.84992	7.51937	4.53776	6.99901	4.90067	8.25709	8.09121	9.22747	8.77806	7.33039	9.21746	4.39435	10.9753	4.44517	8.49082	10.8773	4.23959	8.57244	4.06549	11.3318	4.72548	6.20533	7.2823
GSM972220	81	Male	III	2055.97	2622.55	GSE39582	dMMR	C2	-1.28104	High	7.50982	6.99646	4.85736	2.92532	6.81118	7.11425	3.61302	6.40312	4.56658	7.98462	7.72607	9.00473	9.21574	7.21453	9.41309	4.80743	10.8225	3.8636	8.31777	11.3226	3.79931	8.48082	3.61786	10.595	3.4959	6.08212	6.58575
GSM972221	75	Female	II	673.931	20.6998	GSE39582	dMMR	C2	-7.67035	Low	8.15556	7.54528	4.77604	4.17797	8.3509	7.42446	3.72721	7.03597	5.61102	7.70784	9.08826	8.78032	9.01101	7.92034	9.50458	7.00246	10.9259	4.51325	8.39892	11.2786	3.55642	8.63366	3.90713	11.4956	4.25854	7.63551	7.50614
GSM972222	69	Female	II	526.016	182.089	GSE39582	dMMR	C2	-4.82222	Low	7.09001	7.5119	5.00999	3.38297	7.05627	7.25524	4.21603	6.13906	4.65966	7.87373	8.65481	8.73959	9.03125	7.97402	9.3973	4.68014	11.1505	3.6948	8.16789	10.6879	4.09991	7.47743	3.69178	10.5506	4.05347	7.05829	6.82112
GSM972223	78	Male	II	1364.6	1976.72	GSE39582	dMMR	C1	-3.82214	High	6.07357	7.30908	4.98343	4.00337	7.21421	6.55477	4.34667	6.53719	4.42915	7.87266	7.59273	8.7156	9.19362	7.8711	9.22987	5.63282	10.8107	4.20968	8.33035	11.2678	4.01318	8.254	3.92566	10.1085	4.47827	7.60596	6.66214
GSM972224	74	Male	III	539.172	1273.38	GSE39582	dMMR	C2	-2.08846	High	7.56573	7.46596	4.58286	3.76009	7.39901	7.02857	4.04869	6.27363	4.99646	7.73458	8.53864	8.94019	9.1397	7.2524	9.47595	4.73717	10.9918	4.13734	8.81211	10.8957	4.4514	8.51564	4.02299	10.1185	5.06151	6.83811	6.8726
GSM972225	51	Male	II	539.172	1273.38	GSE39582	pMMR	C3	-1.82667	High	7.22642	7.49952	5.60126	3.14678	7.5939	7.08658	3.99408	6.56807	4.95739	7.5932	7.06195	9.88424	8.45457	7.6574	9.46555	5.05619	10.9014	4.12047	8.21048	10.9216	4.28442	8.01275	4.09628	10.4186	4.83068	6.45836	7.08911
GSM972226	57	Male	II	817.87	540.045	GSE39582	dMMR	C3	-2.26351	High	5.73312	6.98838	4.82818	3.48364	7.19606	7.15542	3.93207	6.53883	4.81532	8.03851	7.88166	8.13392	8.77772	7.14731	9.4413	5.93402	10.8896	4.07543	7.94157	11.0751	4.98429	8.07671	4.17042	9.93638	4.4997	6.69984	6.74802
GSM972227	61	Male	IV	539.172	1273.38	GSE39582	pMMR	C3	0.947241	High	7.24081	7.33297	6.03169	3.22852	7.55637	7.07138	4.50226	5.83162	5.09842	7.6604	7.54864	8.32285	9.00191	6.91141	9.15849	5.11706	10.6975	4.25627	7.27512	11.2724	3.96189	7.83312	3.91663	10.1815	4.82544	6.2938	6.86329
GSM972228	68	Male	II	889.425	100.413	GSE39582	pMMR	C2	1.40579	High	8.00602	7.11471	5.25471	3.25278	7.14153	7.04536	3.92718	5.40337	4.89079	7.64999	7.44499	8.38451	8.54352	7.53407	8.9988	4.55741	10.6319	4.41441	7.7395	11.1073	3.93602	8.09266	4.02136	10.1131	4.6566	6.49	7.14826
GSM972229	81	Female	II	539.172	1273.38	GSE39582	dMMR	C2	-4.55504	Low	7.80261	6.8619	5.63466	3.17317	8.00117	7.27042	3.73069	6.76584	4.48517	7.54558	7.62012	9.37717	9.4434	6.95025	9.67833	4.90873	11.0156	4.25271	8.50866	11.2383	3.83762	8.34181	4.8418	10.5634	4.34303	6.19291	6.50602
GSM972230	55	Male	III	539.172	1273.38	GSE39582	pMMR	C2	-0.892396	High	7.59067	7.41761	5.32456	3.35668	8.32434	6.96006	3.77614	6.37608	5.20759	8.31411	7.57083	9.64362	8.70809	8.15422	9.49885	5.43672	11.316	3.82603	8.63591	10.7811	3.90312	8.91508	4.07361	11.0796	4.36161	6.24148	7.04739
GSM972231	54	Male	IV	539.172	1273.38	GSE39582	pMMR	C2	-0.589627	High	7.93539	7.55753	4.90757	3.34127	6.92107	7.56727	3.8602	6.02331	4.85845	7.62265	7.6344	9.53912	8.03055	7.88632	9.12545	5.30345	10.9525	4.43772	7.95813	10.3094	4.33746	7.93648	4.36266	10.0871	4.22976	7.0143	6.75776
GSM972232	69	Male	IV	1364.36	1398.31	GSE39582	pMMR	C3	6.58627	High	8.48319	7.58085	5.09978	3.40697	7.26564	7.18228	4.35207	5.19893	5.3452	7.72021	6.71686	9.27051	8.53127	7.30079	9.56373	5.19265	10.8708	4.13922	9.22869	10.7675	4.37893	8.41809	4.29827	10.1912	4.12482	5.50752	7.62272
GSM972233	67	Male	II	539.172	1273.38	GSE39582	pMMR	C2	-1.31377	High	8.15172	7.04531	6.18049	2.99124	8.17046	7.24585	4.073	6.16641	5.37072	6.82414	7.67494	8.88604	8.87549	8.11355	9.46518	4.81999	11.5101	4.27021	8.81663	11.0558	3.88806	7.55842	4.16018	10.3785	3.85496	7.41039	6.93277
GSM972234	79	Male	IV	539.172	1273.38	GSE39582	pMMR	C2	-3.19459	High	7.27331	7.44179	4.8472	3.37833	7.46228	7.27948	4.07494	6.12947	5.12116	8.22747	7.58858	8.652	8.08806	8.78188	9.80089	6.20766	10.6704	4.00708	8.26742	10.7751	3.44203	7.65911	4.17583	10.2661	3.99627	7.52372	6.75762
GSM972235	57	Female	III	539.172	1273.38	GSE39582	pMMR	C2	-2.9839	High	8.34457	6.97721	5.33714	3.78889	7.95981	6.97506	4.08286	6.49553	4.91695	8.44711	7.46416	8.87226	8.7766	8.33437	9.5804	5.66527	11.1654	4.06907	8.78479	10.9287	3.61213	8.94493	4.17739	11.1396	4.2489	6.42621	6.70393
GSM972236	71	Male	IV	354.598	-121.742	GSE39582	pMMR	C1	-2.70318	High	6.7193	7.14284	5.85821	4.14225	7.90898	6.64993	4.29248	6.41064	5.36	8.22383	6.82065	9.63837	8.29987	7.56519	9.52196	6.22352	11.3749	3.91226	9.78896	10.9681	3.98546	7.68177	3.78325	10.3371	4.70917	7.31753	7.20268
GSM972237	55	Female	I	539.172	1273.38	GSE39582	pMMR	C1	-4.35889	High	6.47304	6.87884	5.65794	3.46739	8.13753	7.0242	3.8751	6.99366	5.35816	7.84225	6.99307	9.35475	8.84476	8.31749	9.23527	5.82237	10.8421	4.05413	9.4415	11.2679	3.89959	7.80239	4.18328	10.5761	4.48309	7.39197	6.85178
GSM972238	53	Female	III	1658.64	2227.35	GSE39582	pMMR	C1	-4.02564	High	6.2334	7.13869	5.80369	3.52111	8.17129	7.59555	4.07092	6.79341	5.35151	8.08915	7.57541	9.77643	8.49135	9.09104	9.26133	5.5634	11.3473	4.08214	9.79699	10.8351	3.77258	8.30785	3.827	10.5621	4.13394	6.64813	7.03716
GSM972239	59	Male	II	539.172	1273.38	GSE39582	pMMR	C2	-5.96697	Low	8.0198	7.79308	5.77293	3.31764	8.05376	7.25893	3.86691	6.39569	5.39403	7.91386	7.63561	8.92624	9.19502	8.39818	9.27755	5.32438	10.5981	3.82344	8.8482	11.3219	4.12576	7.68613	3.76131	10.4117	4.17223	6.94112	6.41348
GSM972240	67	Female	IV	885.412	393.244	GSE39582	pMMR	C3	1.35945	High	7.22363	7.33059	4.92618	3.39368	6.86778	7.48896	3.77341	6.05345	4.94796	8.05394	7.8789	8.23033	8.41355	6.02413	8.98368	5.2904	10.9057	4.16478	8.15351	10.6422	4.36916	9.35718	4.19209	10.0645	4.44381	6.2176	7.33696
GSM972241	61	Male	II	1262.6	2103.91	GSE39582	dMMR	C1	-5.17661	Low	7.23704	7.35817	5.54423	3.29288	8.8025	7.08764	4.17084	6.31189	4.99064	8.01741	7.78084	8.89438	9.45866	7.71652	9.42863	6.3253	10.8603	3.98971	9.70287	11.5851	3.89433	8.00319	4.24463	10.6527	4.09906	7.0588	6.62275
GSM972242	69	Male	I	1302.26	1361.92	GSE39582	pMMR	C1	-4.41818	High	8.08575	8.05763	5.50069	3.41869	8.28605	7.371	3.97432	6.71363	5.3979	7.90536	8.32471	8.56863	9.03091	8.29006	9.6618	6.48155	11.0973	4.17122	8.556	11.1314	3.50194	9.07295	4.16768	10.906	4.84421	7.68331	6.88971
GSM972243	66	Male	II	1522.41	1809.12	GSE39582	pMMR	C1	-1.94165	High	5.72969	7.29139	5.53653	3.21631	6.73004	7.114	3.94884	6.31791	4.46026	7.10006	7.20238	9.39492	7.80531	7.80372	9.31134	4.79558	10.2154	4.2126	9.1019	10.9216	3.89653	7.96121	3.98991	9.88397	4.4966	6.70751	6.64209
GSM972244	51	Female	I	722.746	76.2986	GSE39582	pMMR	C3	4.6119	High	5.47041	5.93987	5.11425	3.24483	7.42916	7.35274	5.11268	5.36501	4.70936	7.34041	6.64948	9.25076	7.28283	6.78928	8.71083	4.91459	10.3206	4.76159	7.73383	10.39	4.46166	7.63855	4.76093	9.91261	4.30637	6.2532	7.33634
GSM972245	77	Male	IV	676.482	304.608	GSE39582	pMMR	C2	1.83342	High	6.94407	6.93797	4.93848	3.22183	7.22465	7.40714	4.67643	6.37897	4.79201	8.15227	7.41623	9.35853	7.94854	7.34588	9.07037	4.64184	10.3806	4.08716	8.24131	10.5046	4.3216	8.169	4.34082	10.4284	4.40184	6.01801	7.05584
GSM972246	92	Female	III	863.254	986.135	GSE39582	pMMR	C1	-6.16251	Low	7.0666	7.5459	5.89127	3.77111	8.10202	7.4842	3.68773	6.15748	6.68055	7.9805	7.52262	9.82451	8.08816	8.33768	9.68541	4.90658	10.5148	4.03617	7.97071	10.654	3.58264	8.6351	4.45033	10.7082	4.77336	7.13294	6.52342
GSM972247	79	Male	II	539.172	1273.38	GSE39582	pMMR	C3	5.57615	High	7.11922	7.01774	5.14161	3.22741	7.02568	7.39506	3.96442	6.00018	4.41459	7.74372	7.05722	9.25754	8.40559	5.63436	8.96033	4.43053	10.6254	4.20172	9.5278	10.8746	4.241	8.48764	4.69021	9.97425	4.66604	5.38507	7.19414
GSM972248	58	Male	II	539.172	1273.38	GSE39582	pMMR	C2	1.9769	High	6.84173	6.50998	4.71881	3.54438	6.99605	7.36132	3.73456	6.32057	4.73112	8.01572	7.27444	9.42259	8.28487	7.49598	8.78217	4.90418	10.4446	4.21764	8.37134	10.3766	4.09157	8.12799	4.11173	10.4668	4.4451	5.88225	6.80413
GSM972249	74	Female	I	539.172	1273.38	GSE39582	pMMR	C3	-0.681351	High	6.58704	7.00915	5.10727	3.23183	7.07497	6.80871	3.83902	6.0275	4.95348	7.70319	6.67201	9.19179	8.42603	7.66145	8.90242	5.34934	10.5759	4.15641	8.60463	10.9391	3.91174	8.84274	4.08477	10.1273	4.78281	6.36346	6.7698
GSM972250	52	Male	III	539.172	1273.38	GSE39582	pMMR	C3	-4.2049	High	7.48741	6.86315	5.33107	3.86672	7.96304	7.08483	4.02934	6.29751	6.28695	7.9512	7.15099	9.13277	8.98962	8.21204	8.99458	5.64632	11.1557	4.05378	8.43848	11.0941	3.5157	9.33941	4.60616	11.0586	4.91169	6.34672	6.84154
GSM972251	57	Male	IV	539.172	1273.38	GSE39582	pMMR	C2	-3.69573	High	8.72443	7.42157	5.28514	3.58678	7.93876	7.01375	3.91845	6.91653	5.30698	8.03776	8.31202	9.83211	8.65618	8.70773	9.44361	4.73493	10.4701	4.32075	8.00294	11.0561	4.61979	9.32064	4.81811	10.1659	4.37747	6.49842	7.2785
GSM972252	37	Female	IV	409.804	1192.49	GSE39582	pMMR	C2	-5.52236	Low	8.58915	7.14086	5.61074	3.92485	8.23927	7.49008	3.77515	6.30601	5.59851	8.21633	7.34949	9.39804	8.95423	8.64225	9.27311	5.22971	10.9906	3.93191	9.7708	10.8434	3.55811	8.15994	4.88241	10.9172	5.08506	6.68411	7.13722
GSM972253	56	Female	IV	539.172	1273.38	GSE39582	pMMR	C2	-3.24961	High	8.06046	6.77908	5.4108	4.00851	7.98002	6.89752	3.67286	6.31307	5.56811	8.48974	7.25571	9.2887	8.40095	8.54591	9.75766	6.37719	10.6715	4.33664	8.98067	10.4712	3.5041	7.8779	3.68763	10.4785	4.38305	6.64746	6.93874
GSM972254	77	Female	IV	752.789	195.908	GSE39582	pMMR	C3	3.68548	High	6.68603	7.10378	5.20487	3.24727	7.46901	6.74835	4.86713	5.53875	4.46539	7.99244	7.66266	9.28888	8.58615	7.35799	9.09379	4.48514	10.4605	3.96714	8.76666	10.6037	4.99158	7.87567	4.60307	9.8097	4.17719	5.80009	7.35236
GSM972255	81	Female	II	539.172	1273.38	GSE39582	pMMR	C3	-0.644355	High	8.59006	7.63492	5.55482	3.64075	7.51712	7.02937	4.05559	6.08129	5.04718	7.54956	7.40778	8.75401	8.92802	6.18032	9.44548	5.17018	10.8128	3.65033	9.22776	11.0173	4.12712	7.0632	3.93131	10.7603	5.5382	6.3483	7.24008
GSM972256	63	Female	IV	539.172	1273.38	GSE39582	pMMR	C3	7.08742	High	6.0782	6.97116	4.90023	3.15199	7.29524	7.47747	4.14353	5.7801	5.03194	8.03127	7.37119	9.77405	8.55959	5.68527	8.78403	4.60817	9.94717	3.88058	7.71388	9.60128	4.08807	9.29372	3.88101	10.4684	4.56964	5.54198	7.2257
GSM972257	88	Female	II	1274.55	1190.25	GSE39582	pMMR	C2	2.95585	High	7.58937	6.63232	4.88891	3.2326	7.10962	7.23482	4.09265	5.87868	4.23077	7.57021	7.12528	9.51933	8.45794	6.11803	8.04712	4.7123	10.6242	4.34954	7.87296	9.44484	4.56379	7.25463	4.73568	10.3809	4.22358	5.93185	7.13387
GSM972258	77	Female	II	539.172	1273.38	GSE39582	pMMR	C3	3.21168	High	6.40352	6.2856	4.73361	2.9547	7.2417	6.99628	4.2653	5.79632	4.287	8.09672	6.64355	9.5988	7.68661	7.2692	8.94107	4.96897	10.1793	4.15266	9.17088	10.8621	4.01716	9.04282	4.29449	11.1589	3.95779	6.14123	7.27092
GSM972259	72	Female	II	971.843	443.503	GSE39582	pMMR	C2	4.98576	High	7.93109	5.89989	5.00821	3.0341	6.59702	7.26931	4.6839	5.44798	4.25978	7.72583	7.08575	8.89746	7.71454	6.66906	8.92056	4.43583	10.4005	4.24548	7.75792	10.606	4.21636	8.31679	4.8716	10.4644	4.1093	5.87508	7.00437
GSM972260	70	Male	IV	539.172	1273.38	GSE39582	pMMR	C3	7.98588	High	6.3123	6.85461	4.99532	3.17607	6.52974	7.01488	4.25289	5.90296	3.98388	8.07707	7.48619	9.50117	8.38536	5.24888	9.38201	4.76824	10.8209	4.26871	7.63796	10.8607	4.49844	9.36879	4.21754	10.861	5.61524	5.79841	7.5471
GSM972261	79	Female	III	539.172	1273.38	GSE39582	dMMR	C2	-8.64754	Low	7.88748	7.37777	4.90293	3.9466	8.14767	6.79547	3.90467	7.00955	5.32803	8.1235	8.00466	8.9542	9.2515	8.35747	9.66436	5.64877	10.7118	4.2829	9.41948	11.1248	3.59634	8.00242	4.71572	10.5352	5.02289	6.85915	6.45798
GSM972263	32	Male	III	548.74	494.732	GSE39582	dMMR	C2	-1.10354	High	8.95361	6.50452	5.25397	3.10256	7.67281	7.07884	4.25201	6.62006	5.25531	7.79933	7.38789	9.34196	9.1097	7.82336	9.64104	4.71339	11.1759	4.05968	8.4914	10.7279	3.96987	8.17272	4.35751	10.6102	3.64594	6.32904	6.90025
GSM972264	46	Male	II	539.172	1273.38	GSE39582	dMMR	C1	-8.6937	Low	7.8601	8.2317	4.95523	4.58655	8.92821	7.81111	3.44242	7.50908	4.95724	7.94294	9.21778	8.69649	9.14852	7.83769	9.1598	6.81844	10.757	4.56661	9.91417	11.2247	3.8419	8.99112	4.19856	11.1692	4.99995	7.28594	7.81902
GSM972265	78	Female	III	1272.9	693.681	GSE39582	dMMR	C2	2.08899	High	8.74556	5.99776	4.90851	2.98555	7.23642	7.26588	4.21768	5.66465	5.05429	7.65149	7.97273	9.15899	9.26353	6.54752	9.82172	4.73855	11.1889	4.02173	7.99426	11.4123	4.17029	5.28147	3.70476	10.5801	3.58825	5.71271	7.45154
GSM972266	56	Male	IV	1196.92	1081.12	GSE39582	dMMR	C2	-5.60416	Low	8.6651	7.57406	4.90327	3.80365	8.01935	7.54802	3.65112	7.17415	5.88499	7.53549	8.69305	8.85731	9.25752	7.42124	9.37839	6.00162	10.8025	4.36578	8.18389	11.1951	3.87976	9.12273	4.00134	10.7924	5.5498	6.82236	7.85783
GSM972267	82	Male	II	121.503	-594.749	GSE39582	pMMR	C3	3.3693	High	6.13055	7.00785	4.98427	3.1743	7.75139	7.58182	3.97146	5.64712	5.6854	8.28339	6.39635	9.56144	7.87189	6.54144	9.63487	5.54158	10.4754	3.91433	8.83961	11.0047	4.68352	9.86554	4.03645	10.4334	4.93569	6.01187	7.24877
GSM972268	67	Male	III	539.172	1273.38	GSE39582	pMMR	C3	0.167596	High	6.26906	7.29155	4.84149	3.34042	8.1076	7.22626	4.23825	5.15291	4.84664	7.55921	7.36763	8.4904	9.49583	7.63921	9.27736	5.44545	10.7978	4.0098	7.87644	10.7069	4.37061	8.2548	4.20101	10.4472	4.89994	6.68072	7.02339
GSM972269	70	Male	I	742.175	-119.249	GSE39582	pMMR	C2	0.799653	High	7.45826	7.1143	4.82902	3.58101	6.79846	6.67759	4.57227	4.90677	4.52802	7.42295	7.22663	8.40935	8.31878	7.30365	7.988	6.25792	10.0724	4.67906	6.83563	9.77227	4.2595	6.54037	4.56834	9.98091	4.55361	6.80329	6.91749
GSM972270	75	Female	II	1567.51	2019.42	GSE39582	dMMR	C2	-2.17419	High	8.14427	6.39714	5.05242	3.12968	7.14027	6.94479	4.23998	6.85125	4.78834	7.62951	7.4486	8.57736	9.34167	6.62557	9.39842	4.62564	10.9899	4.23296	8.89192	11.4763	4.20052	8.68299	4.04534	10.2888	3.33608	5.90581	6.54366
GSM972271	92	Male	III	2376.22	3469.34	GSE39582	pMMR	C3	5.52075	High	6.92271	6.99896	4.98848	3.18428	6.92676	7.57427	4.52564	6.42929	4.76445	8.48312	7.6091	9.94357	8.39248	5.81767	9.19947	4.78827	10.6374	4.02316	7.43362	10.3676	4.04978	9.50377	4.70351	10.3242	5.47074	5.67185	7.12123
GSM972272	47	Female	IV	539.172	1273.38	GSE39582	pMMR	C3	2.72776	High	6.90769	6.525	4.77238	3.29118	7.75079	7.41555	4.69811	5.96383	4.8085	7.54459	7.59876	9.16333	8.73493	6.68461	8.86442	5.37281	10.6978	4.06657	8.86647	10.657	4.5633	8.43132	4.31315	10.666	4.54562	5.84774	7.22543
GSM972273	84	Male	NA	260.225	-537.295	GSE39582	pMMR	C3	2.65728	High	6.8497	7.18372	4.90769	3.19728	6.4513	6.6604	4.37118	5.02148	4.88517	7.65126	6.98368	8.33753	8.57367	6.57558	8.89191	5.03945	10.075	4.19238	7.75234	11.1429	3.92842	8.16809	4.5107	10.0327	4.24679	5.80061	6.91878
GSM972274	91	Female	III	1166.24	1049.9	GSE39582	dMMR	C2	-0.228939	High	8.42457	7.7609	4.35888	3.55942	6.98494	7.24092	3.61288	6.73013	5.53538	7.99756	8.54755	8.93203	9.20073	6.15649	9.63621	6.25055	10.1276	4.93705	7.82758	10.7922	3.84483	8.97041	3.41192	10.5099	4.3667	5.42528	7.77669
GSM972275	76	Male	II	539.172	1273.38	GSE39582	dMMR	C3	-2.29302	High	6.85342	7.73094	4.52027	3.40232	7.0307	7.3997	3.58759	6.43678	4.99085	8.27524	8.82624	8.81483	8.8442	6.22773	9.30305	5.99937	10.2927	4.5658	8.00089	10.8111	3.90765	9.84327	3.81677	10.4929	4.40265	5.16964	8.00109
GSM972276	59	Male	III	1441.83	1775.15	GSE39582	dMMR	C1	-3.47711	High	6.98081	6.81566	4.88906	3.36122	7.39304	6.66499	3.84061	6.08883	4.99069	7.52801	7.60747	8.4576	8.905	7.71903	9.17905	5.46164	10.6466	3.9777	8.17768	10.9938	3.90459	9.23554	3.96792	10.0877	3.74081	6.87302	6.58873
GSM972277	88	Female	II	1211.91	1195.11	GSE39582	dMMR	C2	-2.52961	High	7.75777	6.66038	4.90172	3.13838	7.31276	7.62543	4.22115	6.12	4.85195	7.92891	7.99693	8.98904	9.3026	6.72493	9.67169	4.61085	10.9076	3.96293	7.99993	10.8246	3.99782	7.75569	4.06748	10.4192	3.57993	6.51669	6.80581
GSM972278	72	Female	I	606.053	177.135	GSE39582	dMMR	C2	0.699445	High	8.56068	6.27249	4.12559	3.54405	7.67458	6.36183	4.19079	6.16075	4.61635	7.76523	6.89244	9.15442	9.02125	6.38736	9.6799	4.7625	11.1129	4.12423	8.43857	11.1594	4.24977	9.20564	4.24546	11.1993	3.91114	6.59446	6.93829
GSM972279	67	Female	III	1292.9	1398.16	GSE39582	dMMR	C2	-2.66785	High	7.66492	6.84644	5.67382	3.36685	7.49921	6.94416	4.48274	6.54916	5.09067	7.98077	7.13041	8.83362	9.44975	7.04832	9.4985	5.19689	10.6008	4.13866	8.49681	11.5102	4.26637	8.48323	3.97356	10.5331	3.16276	5.58824	6.49329
GSM972280	79	Female	II	539.172	1273.38	GSE39582	dMMR	C2	3.93668	High	6.94999	5.16696	4.69024	2.92636	7.59862	7.83994	4.14109	6.79878	4.69744	7.4548	8.26542	9.08365	9.30982	5.78516	8.79677	5.09533	10.8238	4.20833	7.88879	10.1332	4.37763	8.22632	4.29106	10.8603	3.32251	5.41355	7.07254
GSM972281	64	Male	I	346.994	-33.6867	GSE39582	pMMR	C3	-3.34335	High	7.532	8.15792	5.97417	3.2055	7.69739	7.293	3.75855	5.99925	4.90014	7.12259	7.75169	8.78507	8.83211	7.48131	8.85783	5.61552	11.2547	4.25485	8.96212	11.0667	5.36821	8.61822	4.40335	10.1691	4.73779	7.31017	6.61175
GSM972282	79	Female	I	1044.84	1148.8	GSE39582	dMMR	C2	-0.491307	High	8.07061	6.67846	4.51309	3.74017	6.95261	7.12078	4.04292	7.82416	4.57862	8.16841	8.49841	9.43282	9.1881	6.36106	8.96154	5.74131	10.1706	4.72546	7.57488	10.7307	3.63761	8.40207	3.89614	10.6363	5.18359	5.76878	7.85158
GSM972283	65	Male	II	1732.6	2473	GSE39582	dMMR	C3	1.31939	High	7.29762	6.9029	4.77175	4.0196	6.78298	7.6242	3.7395	6.56284	5.02598	8.1358	8.53426	9.42689	8.97524	5.92275	9.45782	5.50914	10.1089	4.57879	8.35054	10.9758	3.80479	9.49268	3.75338	10.6858	4.70878	5.74697	7.9486
GSM972284	63	Female	IV	539.172	1273.38	GSE39582	pMMR	C1	1.15228	High	7.92042	7.16958	4.81304	3.32296	7.19007	6.92951	4.07348	6.44379	5.44182	7.87959	5.47428	9.36829	7.84414	8.37183	9.29919	5.77118	10.5335	4.56918	9.10848	11.3398	4.11951	8.08614	4.08723	10.6981	4.42454	6.40176	6.90708
GSM972285	71	Male	II	539.172	1273.38	GSE39582	dMMR	C1	-6.49633	Low	7.93366	7.30896	5.04874	3.77323	8.51523	6.90077	3.90707	6.23272	5.49679	7.99496	8.74432	8.98796	9.39367	7.65851	10.0296	7.10983	10.9368	4.22216	8.51534	10.2838	3.66061	8.93456	4.6971	10.9622	4.93254	7.33614	7.12408
GSM972286	24	Male	II	1769.17	2726.59	GSE39582	dMMR	C2	-4.876	Low	7.86097	7.66064	5.55507	4.02533	7.68663	7.20757	4.15488	6.00998	5.08743	7.79628	8.15762	8.866	9.10027	7.32898	9.76895	5.77074	10.7364	4.18356	8.43658	11.1527	4.00298	7.93853	4.32972	10.7752	4.58455	7.3137	6.89314
GSM972287	77	Male	II	539.172	1273.38	GSE39582	dMMR	C2	-3.08682	High	8.22213	7.03209	5.00405	4.51824	8.01224	7.24462	3.90913	6.77653	4.92684	7.88789	8.2543	8.59449	9.2092	7.59397	9.83294	6.42602	10.6905	4.35825	8.27166	11.0063	3.45091	8.15204	4.14454	10.4272	4.74239	6.76619	7.05058
GSM972288	53	Male	IV	980.711	610.024	GSE39582	pMMR	C3	4.96075	High	6.54886	6.1952	4.81937	3.4958	6.99436	7.66784	4.50761	5.37185	4.56696	7.77969	6.50213	9.83066	7.73287	7.50415	9.02556	5.05651	10.7516	4.51898	9.11803	10.4227	4.49061	7.86929	5.17331	10.3054	4.52459	6.30297	7.15982
GSM972289	72	Male	IV	1249.93	1776.09	GSE39582	pMMR	C2	-4.62478	Low	8.00144	7.00469	5.56223	3.5461	8.2427	7.18085	3.55791	6.56251	5.051	8.11165	7.57145	9.42165	8.66341	8.60357	9.33911	5.18759	11.5485	4.0588	8.9825	10.9737	4.02889	9.01473	3.94867	10.6745	3.98665	6.59215	6.93509
GSM972290	70	Female	I	2307.61	2770.81	GSE39582	dMMR	C2	-0.660199	High	6.81754	7.23858	4.64064	3.08502	7.85851	8.04739	3.7175	7.3606	5.27726	8.22015	7.68108	9.94977	9.2862	6.49085	9.70366	4.70594	10.8573	4.18989	8.54516	11.226	3.70775	8.49932	3.91948	10.8563	4.52617	5.81416	7.44216
GSM972291	46	Male	III	539.172	1273.38	GSE39582	dMMR	C2	-2.20069	High	9.25478	7.39426	5.24504	3.65742	7.94933	7.44734	4.34384	7.67238	5.18848	8.0639	7.91873	9.43238	9.24557	7.12125	9.73373	5.84196	11.1939	4.27652	8.61963	11.7351	4.03956	7.67236	4.40817	10.6035	3.73956	6.20117	7.02563
GSM972292	62	Female	II	1048	178.653	GSE39582	dMMR	C3	1.60037	High	7.40814	6.50795	4.73688	3.33923	6.3417	6.85324	3.86153	6.38802	4.6153	7.90005	7.6446	8.60678	9.02391	6.64656	9.18169	4.80579	10.8301	3.92316	7.70726	10.4081	4.17125	8.74415	3.90564	10.4586	4.84854	6.33754	6.92715
GSM972293	N/A	Male	I	1661.27	2598.29	GSE39582	pMMR	C2	0.475986	High	7.62917	7.34904	5.56703	3.56872	7.79778	6.9513	3.95283	6.00278	4.89447	8.03129	7.55673	8.50994	8.73868	8.28255	9.07734	5.58502	10.719	3.98279	8.34714	10.7636	4.22683	7.75945	3.86967	10.2856	4.20381	6.51592	6.923
GSM972294	74	Male	II	734.641	356.369	GSE39582	dMMR	C2	-5.89111	Low	7.96544	8.27355	4.73057	4.01597	8.25121	7.11106	3.84454	7.26293	5.67927	7.44688	8.48879	9.17427	9.32408	7.91651	9.87007	6.58337	11.3292	4.131	8.87848	10.8656	3.90416	8.32162	4.59443	10.6128	4.78711	6.69105	7.24564
GSM972295	68	Male	III	539.172	1273.38	GSE39582	pMMR	C3	5.74301	High	6.96201	6.52143	5.10404	3.41853	7.37245	7.15523	4.63061	5.88305	4.62693	7.53412	7.10452	9.23629	8.47547	6.05566	8.89762	5.1753	11.1248	4.71176	8.08049	10.5121	3.9405	8.40831	4.80387	10.7018	4.23111	5.59369	7.34413
GSM972296	77	Female	NA	852.211	492.96	GSE39582	dMMR	C2	-4.50185	Low	8.81699	7.34565	5.28836	3.98567	8.43162	7.18174	3.67748	6.42736	5.70488	8.2739	8.38557	8.60951	9.21419	7.8314	9.67478	5.78987	11.0818	3.95567	8.20718	11.4623	3.72596	8.53693	4.03767	10.9294	5.00473	6.84796	7.14204
GSM972297	77	Male	I	2048.79	3020.86	GSE39582	pMMR	C3	5.20966	High	7.10238	7.38664	4.79185	3.26315	7.27021	7.25761	4.32596	5.5824	4.72475	7.96356	7.50043	9.20409	8.73643	6.19001	9.19272	4.9147	10.8723	4.14708	8.09811	10.9445	4.48989	8.37635	4.09849	10.272	4.75957	5.88363	7.22872
GSM972298	83	Female	II	336.908	-262.916	GSE39582	dMMR	C2	-5.90908	Low	8.05648	7.34667	4.69173	3.37804	7.91102	7.24663	3.45253	6.77214	5.24957	7.8376	8.39418	8.81296	9.42152	8.36812	9.58073	4.84728	10.8044	4.11445	8.1349	11.3977	3.69281	8.77433	4.21928	10.8638	5.08933	6.55319	7.15892
GSM972299	54	Female	IV	82.3056	-813.201	GSE39582	pMMR	C3	5.97973	High	7.53867	7.57481	4.81103	3.39921	7.65814	7.16666	4.49245	6.05062	4.9355	8.14495	6.81457	8.69656	8.5812	4.99575	9.49669	5.206	11.2687	4.01055	8.98014	10.5241	4.0052	8.87216	4.0589	10.0584	5.46197	5.28487	7.0758
GSM972300	75	Male	NA	539.172	1273.38	GSE39582	pMMR	C3	-2.11576	High	6.90404	8.78913	5.25656	2.98783	7.47846	6.59264	4.24468	4.67716	4.36141	6.04182	7.03826	7.7881	8.50586	6.3739	8.01887	4.39822	9.96106	4.09873	7.52549	11.0422	4.20919	7.57722	4.36308	8.68477	4.10869	6.54993	6.70171
GSM972301	74	Male	III	2331.35	2837.89	GSE39582	pMMR	C3	1.13518	High	6.18415	6.56915	4.92314	3.4551	6.19492	6.44946	4.19679	5.42521	4.27087	7.3159	7.23058	8.50371	8.0578	7.98007	8.873	5.13637	9.92043	3.92324	8.12598	10.0392	3.92064	7.83247	4.34303	9.17407	4.35728	6.24198	6.45009
GSM972302	79	Male	III	539.172	1273.38	GSE39582	pMMR	C2	-0.854218	High	6.84451	6.75454	5.2598	3.43586	7.97901	7.37263	3.84271	5.70416	4.92061	7.81624	7.31894	9.08892	8.83382	7.72896	8.89014	5.16361	10.5578	4.07079	8.68537	10.1284	3.82881	7.03639	4.00365	10.3841	4.08019	6.13229	7.22989
GSM972303	80	Female	I	539.172	1273.38	GSE39582	pMMR	C3	-2.51461	High	6.42475	6.84164	5.86906	3.64324	8.37586	7.54809	4.25556	6.14871	5.8164	7.86033	6.85242	9.60033	8.78144	7.20876	9.43746	6.04662	10.6765	4.13689	8.12343	11.1769	4.09569	9.57531	3.80361	10.8022	4.72048	6.98819	7.17276
GSM972304	60	Female	II	1682.96	1791.49	GSE39582	pMMR	C3	6.80021	High	6.59309	8.26254	5.24034	3.47145	7.23655	7.07973	3.91972	5.08594	5.35843	7.28426	7.64242	9.36017	8.74893	4.68009	9.58246	5.60883	10.6585	3.95295	8.13034	11.0276	4.04151	8.98682	4.32034	10.7492	5.02347	5.17665	7.67897
GSM972305	82	Female	III	539.172	1273.38	GSE39582	dMMR	C3	5.98625	High	6.94907	7.26571	4.51527	4.21122	6.62823	6.78414	3.85453	5.22818	4.22813	7.10521	7.53028	8.37126	8.59904	6.69473	9.00167	6.3582	10.4709	4.00519	7.85387	10.4047	3.93862	7.99536	4.74345	9.73249	5.07689	6.00581	6.59554
GSM972306	70	Male	II	539.011	543.314	GSE39582	pMMR	C3	4.64061	High	7.75713	7.63963	5.87796	3.875	6.86225	7.11618	4.83942	6.16585	4.71917	8.02452	6.95827	9.90787	8.10361	6.13552	9.15796	5.33176	11.1137	4.62567	8.92071	10.4176	3.90046	7.9481	4.27033	10.1534	4.58917	5.14531	7.46551
GSM972307	71	Female	II	539.172	1273.38	GSE39582	pMMR	C3	5.3482	High	7.91653	7.28145	5.07869	3.52304	7.3111	7.03575	4.55788	6.31318	4.35172	7.15666	7.04603	9.12328	8.42083	6.09853	8.91982	4.86849	10.8789	4.05306	8.26532	10.3622	4.09013	8.85098	4.85519	10.7085	4.93012	5.517	7.25946
GSM972308	79	Female	III	74.1379	-1054.67	GSE39582	pMMR	C2	-0.958358	High	6.73781	7.78493	4.84446	3.27764	7.67422	6.90569	3.6824	6.9644	4.53566	8.20854	8.04134	9.28221	8.64174	5.82379	9.5941	5.29963	10.9349	4.28519	8.66488	10.5496	4.00481	7.54303	4.17467	10.42	4.31105	6.37789	7.52462
GSM972309	78	Male	II	-454.133	-1402.53	GSE39582	pMMR	C2	-1.40441	High	8.13864	7.45362	4.69964	3.04471	7.01951	7.72998	3.89364	6.78224	5.47654	7.76488	9.09509	9.33822	8.34656	6.77731	9.03639	5.19053	11.1308	3.83767	9.66866	10.9972	4.0916	9.64486	3.89418	10.878	4.36012	6.83966	7.2992
GSM972310	80	Female	III	1582.13	1198.07	GSE39582	pMMR	C2	-1.71425	High	7.71222	7.0972	4.52642	3.15606	7.99385	6.7008	3.6829	6.30456	4.55886	8.38083	7.17832	8.87588	9.08677	7.5806	9.52393	5.66114	10.8441	3.87723	8.51907	10.5696	3.80308	7.90031	4.2786	11.0632	4.3674	7.12016	7.33304
GSM972311	55	Male	II	878.048	66.5489	GSE39582	pMMR	C2	3.72559	High	7.62738	7.36161	4.61926	2.8274	6.046	7.08888	4.67094	5.13934	4.72325	8.94074	7.87352	8.48817	8.05021	8.9936	7.86169	4.99802	9.61983	4.52889	8.51707	11.0083	4.76331	7.02229	4.96304	9.86407	3.7154	5.64717	6.67542
GSM972312	71	Male	II	774.013	451.646	GSE39582	pMMR	C2	-0.781241	High	7.89087	7.36813	5.38001	3.51286	8.0117	7.62901	4.49895	5.79184	5.41915	7.55228	7.21011	9.71669	8.65206	8.08611	9.27649	4.33189	10.8958	4.58875	9.26749	11.1939	3.89452	8.03975	4.44154	10.4082	3.88664	5.384	7.9835
GSM972313	83	Female	I	879.062	961.023	GSE39582	pMMR	C3	0.123903	High	7.94475	8.33838	5.60678	3.49302	7.49852	8.13156	4.06253	5.95239	5.63312	7.8215	7.35577	9.72908	8.8265	6.30998	10.0299	4.69092	10.6238	4.31188	10.2012	11.451	6.15988	9.51613	4.44833	10.9491	5.0802	6.49078	7.6898
GSM972314	86	Female	III	607.688	550.362	GSE39582	dMMR	C2	-0.812044	High	9.14558	7.83812	4.66706	2.88496	7.65177	7.38801	4.02141	6.07179	5.54726	7.54912	7.89833	9.26447	8.60054	7.07469	9.18276	5.65445	11.4245	4.10896	8.27554	11.0216	4.14083	9.41121	4.30691	9.2217	4.58872	6.06785	7.45746
GSM972315	60	Female	I	539.172	1273.38	GSE39582	pMMR	C2	-0.861832	High	7.97328	7.58056	5.32477	3.07788	6.92444	6.95631	4.30074	6.13869	5.10684	7.64456	7.43478	8.58515	9.03647	7.88675	9.35015	5.79568	10.7551	4.31816	7.698	11.1353	3.73445	8.27245	4.31203	10.3627	4.15372	6.66606	7.03048
GSM972316	77	Female	II	208.767	-323.543	GSE39582	dMMR	C2	-2.65021	High	7.37521	6.71512	5.1441	3.31956	7.94487	7.1981	4.70904	5.77567	5.04422	7.46361	7.82052	8.63818	8.86819	7.46205	8.86393	5.96954	10.6	4.77514	8.89907	10.3355	3.81319	8.40884	3.8978	10.5543	3.80664	6.88894	6.32633
GSM972317	85	Male	II	805.091	830.832	GSE39582	dMMR	C3	-2.31427	High	6.90656	7.84945	4.87643	3.6405	7.0211	7.15757	4.30861	6.23169	4.84385	8.08427	7.78576	8.70837	8.75992	7.57181	9.31951	5.474	10.3481	4.24545	8.66962	11.3777	3.76337	8.73643	4.38757	10.1524	4.3214	6.60627	6.30528
GSM972318	84	Female	II	539.172	1273.38	GSE39582	pMMR	C3	-0.993072	High	6.63276	6.82838	5.20478	3.66353	7.05914	7.30131	4.2217	6.90283	4.68842	8.64521	7.02949	9.64382	8.64191	7.47974	9.04204	6.18872	10.7591	4.54326	8.82969	10.7745	3.92516	8.0721	4.18269	10.8751	5.22123	6.16871	7.07277
GSM972319	71	Female	II	539.172	1273.38	GSE39582	pMMR	C2	0.520429	High	7.35145	7.00037	5.37438	3.05312	7.78525	7.36902	4.0364	6.43469	5.46963	8.33127	7.85476	9.50126	8.85222	6.3942	8.75792	5.17236	10.9526	4.2249	8.38451	10.5539	3.99433	8.81754	4.54778	10.8657	4.36555	5.78107	6.96786
GSM972320	64	Male	III	502.904	53.0379	GSE39582	pMMR	C3	2.45561	High	6.49742	6.19515	4.76303	2.94532	7.35843	7.38033	4.08442	6.56908	4.77894	7.93881	6.79284	9.2762	8.71059	7.07703	8.65804	6.28255	10.713	4.35101	8.75031	10.305	3.88401	8.68412	4.53852	10.5527	4.56186	5.94155	7.54329
GSM972321	52	Male	III	1270.98	1200.44	GSE39582	pMMR	C2	-0.459509	High	7.21484	6.92534	4.84796	3.27369	7.94388	7.12554	3.98277	6.59061	4.99982	8.40753	8.28429	9.54362	8.68974	7.54079	9.25153	4.00671	11.1502	4.03447	7.56918	10.3115	4.48062	10.2879	4.11572	10.4626	3.6892	6.1807	7.61664
GSM972322	46	Male	II	539.172	1273.38	GSE39582	pMMR	C3	2.23421	High	6.92529	7.50563	4.88305	3.28148	7.04592	7.22425	4.02372	6.27771	4.56263	7.6723	7.07951	9.28046	8.67326	7.43699	9.5049	4.89464	10.6619	4.21203	8.65777	10.8864	3.89259	7.78385	4.02726	10.5677	4.57302	5.94304	7.37431
GSM972323	67	Female	III	2031.18	3045.06	GSE39582	pMMR	C2	-0.827156	High	8.17929	6.89212	5.39854	3.00679	8.1123	7.85458	3.56916	6.96264	5.22637	8.04477	7.33398	9.53142	9.07043	7.47893	9.34338	3.63477	11.4928	3.91025	8.79843	10.6851	3.95944	8.17198	4.17903	10.7194	4.22819	6.34933	7.33957
GSM972324	72	Male	II	539.172	1273.38	GSE39582	pMMR	C2	0.795531	High	8.33931	7.24663	4.77239	2.9925	7.21158	7.2659	3.77898	6.9822	5.17737	7.59207	7.2299	9.70525	9.08516	6.26334	9.15876	4.88676	10.7525	4.0873	9.30369	11.1048	3.99625	7.78529	3.71498	10.6062	4.42786	5.90331	7.03995
GSM972325	55	Male	III	1357.74	1964.72	GSE39582	pMMR	C2	-1.09257	High	8.1061	6.69828	5.39137	2.95406	7.23941	6.92436	4.09563	6.81943	5.67056	7.98588	8.22187	8.72294	9.1573	6.6264	8.8568	5.1473	11.3421	3.89616	8.28308	11.3917	3.84781	8.10055	4.26376	10.7803	3.70792	6.59114	7.04431
GSM972326	71	Female	II	1438.09	2017.35	GSE39582	pMMR	C3	4.55067	High	7.27393	7.61977	4.8431	3.10146	7.16357	6.99253	4.26768	6.49127	5.40592	8.41756	7.28503	9.14168	9.07339	5.67092	9.57851	5.22112	10.2187	3.85884	7.77811	10.8946	4.09897	8.43639	4.40555	10.2398	4.28563	5.53617	7.19181
GSM972327	60	Male	II	802.772	722.931	GSE39582	pMMR	C1	-0.680508	High	6.55205	7.13185	5.0815	2.71899	7.28936	6.86916	4.25592	5.5633	4.46371	7.49605	7.86762	8.35965	8.56775	7.9414	8.66588	5.38189	10.3364	4.03487	8.0686	10.726	3.80783	7.90349	4.6945	9.81574	4.25264	7.46266	6.54534
GSM972328	74	Male	III	464.033	601.185	GSE39582	pMMR	C2	-1.59121	High	8.07765	6.91226	5.29676	3.44365	7.71004	7.88004	3.78287	6.9887	4.98059	7.62892	6.81905	9.63235	7.7697	8.42581	9.69176	5.09603	10.8752	3.88491	8.02077	10.9942	5.34741	8.82374	4.06477	10.6995	4.33507	6.58072	6.95715
GSM972329	61	Male	II	539.172	1273.38	GSE39582	pMMR	C2	-1.65524	High	7.2885	7.45908	5.43507	3.3758	7.69538	7.01275	4.28605	5.89361	4.79757	7.17628	7.09435	8.97164	8.50548	7.52394	9.36974	3.94901	10.4953	3.93148	8.13873	10.2968	3.75734	7.56245	3.75472	10.1785	3.7973	7.52874	6.6473
GSM972330	79	Female	II	539.172	1273.38	GSE39582	dMMR	C2	-3.51283	High	6.92334	7.10813	5.69996	3.28348	7.78228	7.27165	3.77	6.6001	4.03837	7.45856	8.10322	8.731	9.14544	7.06014	9.12814	5.26369	10.775	3.83312	8.35951	11.2418	4.19492	8.11142	4.36039	10.4046	4.31838	5.91723	6.97355
GSM972331	79	Male	II	708.739	364.294	GSE39582	pMMR	C2	-0.498632	High	7.36524	6.81952	5.15646	3.61932	8.53238	6.94157	4.21315	6.91886	6.05258	7.59627	7.17635	9.30427	8.24357	7.99011	10.0832	5.50917	11.1519	4.27246	8.54166	11.0988	5.17811	8.86837	4.19823	10.7881	3.67298	7.58413	7.49967
GSM972332	72	Female	II	539.172	1273.38	GSE39582	dMMR	C1	-5.12365	Low	7.37646	7.09144	5.25438	3.68896	7.79611	7.13464	4.27652	5.74701	4.49459	7.94673	8.14958	8.68075	8.96902	7.30288	8.89474	6.13774	10.4302	4.13212	8.23832	10.8396	3.94165	9.03909	4.04997	10.5266	4.33316	7.04698	6.60918
GSM972333	49	Male	II	2649.4	3135.12	GSE39582	pMMR	C1	-5.62011	Low	7.62659	7.17707	5.25955	3.10349	8.40585	7.05025	3.92734	5.47752	5.44535	7.80293	7.23311	9.08113	8.35326	9.84701	9.7417	6.10068	10.8032	3.95297	8.82642	10.8645	4.25871	7.97215	3.86387	10.5223	4.13873	6.67969	6.31233
GSM972334	79	Female	III	539.172	1273.38	GSE39582	dMMR	C2	-3.46688	High	7.26454	7.15831	4.8265	4.32451	8.09144	7.04454	4.1639	6.75414	4.93192	7.4255	7.59022	8.48701	8.78504	7.55158	9.30055	5.68164	11.0651	3.97494	6.61165	10.7552	4.06765	8.23398	3.58039	10.8504	4.81913	6.77179	6.90526
GSM972335	73	Male	I	539.172	1273.38	GSE39582	pMMR	C1	-5.31355	Low	6.38855	6.54128	5.50796	3.57169	7.52854	7.4118	3.97234	6.14772	5.17224	7.55943	6.84513	9.41399	8.539	8.22094	9.92268	6.33944	10.4358	4.40491	9.29885	11.0117	3.8969	7.76802	3.85232	10.4737	4.29621	7.99729	6.53063
GSM972336	63	Male	III	868.351	410.333	GSE39582	pMMR	C1	0.14366	High	6.83512	7.4788	5.25212	3.68766	7.71882	7.3775	4.14551	6.05104	5.29398	7.96524	6.97419	9.60622	8.57853	8.3389	9.67995	5.57453	11.185	4.12713	9.48173	10.42	4.02577	8.11549	4.00552	10.4261	4.83975	6.38623	6.83992
GSM972337	80	Female	III	1131.68	1128.28	GSE39582	dMMR	C1	-1.6624	High	7.58287	8.11532	4.67628	3.30819	7.26466	6.93558	4.35449	5.49341	4.85752	7.25347	7.70412	8.41489	8.6912	7.70604	9.13481	6.49115	10.491	4.08771	8.56667	10.4002	4.06703	8.25927	4.37208	10.1066	4.2751	6.78835	6.45209
GSM972338	69	Male	II	681.447	855.71	GSE39582	pMMR	C3	1.46895	High	6.44265	7.7196	5.02721	3.08379	7.63468	7.28326	3.68318	6.08023	5.83157	8.36279	7.02369	9.6746	8.60367	7.22071	9.51572	5.00071	10.8012	4.49436	9.3144	10.7437	3.99517	8.53231	4.41817	10.315	4.16657	5.69129	6.98943
GSM972339	67	Male	III	711.535	407.714	GSE39582	pMMR	C3	-3.54584	High	6.9413	7.15057	5.08642	3.19194	8.0406	7.08062	3.98739	6.72574	5.27047	8.47508	7.13729	9.50179	8.92217	7.29003	8.98643	6.39594	10.8471	4.46445	8.94366	10.7713	3.83071	9.55206	4.01709	10.8773	4.93226	6.51885	6.48465
GSM972340	75	Male	II	142.939	-409.155	GSE39582	pMMR	C2	-0.44941	High	8.34415	7.23852	5.84469	3.51218	7.82054	6.96468	3.53898	5.86375	5.56408	7.4135	7.2595	9.18384	8.41159	7.47232	9.42259	4.95574	10.4115	4.20029	8.75161	10.3356	3.97857	8.79575	4.05096	10.037	4.16491	6.81646	6.95014
GSM972341	89	Female	III	1049.1	2063.13	GSE39582	pMMR	C3	-1.69167	High	7.70707	6.85041	4.77721	3.62728	7.61588	7.10188	4.00954	6.4799	5.2176	7.39605	7.05312	9.2459	8.08836	7.93227	9.63322	4.96577	10.8829	4.3703	9.07228	9.94979	4.15387	8.44811	3.77939	10.5798	5.00172	6.54341	7.55661
GSM972342	78	Male	I	-84.8207	-825.476	GSE39582	pMMR	C3	0.779817	High	6.3523	6.73465	5.52151	3.44817	7.54643	7.14059	3.96329	6.81237	5.41882	7.89363	7.45964	9.39356	8.82513	7.15244	9.16972	5.47359	10.1088	4.24406	9.40968	10.9156	3.96752	8.66387	4.17152	10.1419	4.6019	6.20874	6.73898
GSM972343	86	Male	II	838.904	672.384	GSE39582	pMMR	C2	-1.66994	High	8.02211	7.17526	4.92742	4.17357	8.00956	7.07477	4.03288	5.76063	5.36652	7.97443	7.11158	9.50002	8.47384	7.47237	9.41306	4.77113	10.6596	4.03772	8.27033	10.8705	4.10826	8.67152	4.18928	10.7368	4.43986	6.97589	7.60217
GSM972344	70	Female	II	539.172	1273.38	GSE39582	pMMR	C3	-2.33064	High	7.05645	6.16501	4.89623	4.00906	7.58539	7.08584	5.12013	6.86137	4.96527	7.58831	8.54111	10.2133	8.40146	6.59621	9.07935	4.8772	10.8328	4.29503	8.81216	10.8448	5.477	9.30173	4.55704	10.8621	4.3782	5.56225	6.95889
GSM972345	83	Male	III	539.172	1273.38	GSE39582	pMMR	C2	0.823243	High	7.45489	7.7525	4.72319	3.31069	6.85328	6.97973	4.65493	6.21062	4.83177	8.22581	7.80148	9.12301	8.89997	7.76828	9.7835	5.54226	10.3634	3.97665	8.64791	11.1636	3.79797	7.45786	4.00409	10.4203	4.14507	6.11723	7.33555
GSM972346	82	Female	III	145.855	-274.202	GSE39582	dMMR	C3	-1.23953	High	7.82966	7.49268	4.90339	3.40809	7.39711	6.91539	4.30917	6.13024	5.01505	7.55971	7.6281	8.91469	9.05125	6.50115	9.68695	5.4762	11.0395	3.95413	7.82157	11.0467	4.14867	8.2848	4.54275	10.6256	5.28573	6.20187	7.40666
GSM972347	73	Female	II	539.172	1273.38	GSE39582	pMMR	C2	-2.55496	High	7.49721	7.11316	5.18893	3.06395	7.29028	7.6966	3.94414	7.24813	4.92185	8.29432	8.03668	9.87639	8.62342	6.77219	9.40297	4.58002	11.1262	4.21487	9.38313	10.893	3.72918	8.82144	3.96107	10.9852	4.22955	6.07487	7.40944
GSM972348	60	Male	II	539.172	1273.38	GSE39582	pMMR	C1	-6.79521	Low	8.02295	7.1465	4.77546	2.98616	7.59926	7.04946	4.08207	6.46564	5.43239	7.90892	7.30227	9.53179	8.89585	8.43967	9.11709	7.14829	10.7926	4.18667	8.20137	11.0845	4.81307	9.00419	3.77855	10.6971	4.7734	7.42365	6.81724
GSM972349	79	Female	III	782.123	423.199	GSE39582	pMMR	C3	2.1162	High	7.17334	6.61606	5.02744	3.89575	7.03295	6.52855	3.79344	5.08567	3.84903	8.01377	7.51809	8.321	8.533	6.18729	9.25841	4.845	10.0101	4.30481	7.63199	10.462	3.69931	7.4746	4.74137	10.0264	4.99138	5.74379	6.67483
GSM972351	71	Male	II	539.172	1273.38	GSE39582	N/A	C1	-4.37721	High	6.13946	7.04354	5.71535	3.09514	8.05691	7.21298	3.99946	6.31077	5.71499	7.57454	7.5254	9.21495	8.30575	8.40509	9.66522	5.79593	10.7398	4.75708	7.73723	11.1345	4.25441	8.23351	4.2422	10.5576	4.03318	6.65557	6.60223
GSM972352	66	Male	III	957.093	409.371	GSE39582	pMMR	C1	-5.50557	Low	7.04889	7.62719	6.0162	3.51984	7.73758	7.31162	4.23816	5.86161	5.13532	7.73553	7.84227	9.00611	8.66237	7.33164	9.20312	6.09315	10.1324	4.16503	8.57885	11.0262	4.178	7.84866	3.89959	10.3446	4.43073	6.8918	6.27316
GSM972353	46	Female	II	539.172	1273.38	GSE39582	dMMR	C2	-9.42469	Low	7.2537	7.08723	5.85276	3.39693	8.45176	7.78719	4.3705	6.90625	5.4897	7.67069	8.59105	8.52532	9.46715	7.91719	9.63932	6.04772	11.2597	4.16302	8.53335	11.2812	4.02147	7.63733	3.95633	10.9979	4.17197	7.35675	6.98091
GSM972354	68	Female	III	539.172	1273.38	GSE39582	pMMR	C3	-3.87814	High	7.10827	7.82933	5.67503	4.47187	7.86685	7.66484	4.15066	6.03953	5.11583	8.0466	7.81832	9.26411	8.61015	7.25876	9.64879	5.92246	11.1104	5.02669	9.00859	10.6759	4.14883	9.72564	4.16714	11.2455	4.06388	6.69855	7.3302
GSM972355	72	Male	II	539.172	1273.38	GSE39582	pMMR	C3	-1.99923	High	5.39812	6.96569	5.38128	3.40762	7.70905	7.5735	4.40308	5.74319	4.7495	7.95347	7.19034	8.90678	9.06926	6.80999	8.91655	5.83675	10.832	4.21647	8.47146	11.203	4.24971	8.56634	4.62734	10.6638	4.22925	6.67741	7.0323
GSM972357	88	Female	II	539.172	1273.38	GSE39582	pMMR	C1	-0.866508	High	5.20229	7.02033	5.56819	3.43161	6.90073	6.75832	4.0053	5.88471	4.16005	6.84691	7.91914	8.0325	8.04462	8.15621	9.14332	6.07921	10.2663	4.14183	8.21152	10.1744	4.18319	8.83999	4.91156	9.58658	4.43605	6.593	6.73465
GSM972358	53	Female	II	539.172	1273.38	GSE39582	pMMR	C1	-6.58474	Low	7.32918	7.32289	5.40213	3.78276	8.46693	7.5282	4.32447	6.92798	5.25842	7.90604	7.47468	9.6749	9.17928	8.95175	9.65471	6.8981	10.9689	4.2656	8.96859	11.2095	3.98709	8.23605	3.99783	11.1254	4.53773	6.66451	6.84528
GSM972359	56	Female	II	539.172	1273.38	GSE39582	pMMR	C2	0.295941	High	5.93768	7.56504	4.90985	3.28695	7.49121	7.01954	4.42278	5.668	5.26484	8.44295	8.43498	8.11859	8.34949	7.35966	9.69308	5.08925	10.422	4.29295	8.45666	10.8825	4.03867	7.24506	4.45746	10.1137	4.14214	6.41507	6.55226
GSM972360	54	Female	III	539.172	1273.38	GSE39582	pMMR	C2	1.26845	High	8.12925	6.40761	5.10591	2.88191	8.24342	7.04154	3.98205	6.82176	4.65647	7.5923	7.27934	8.9672	8.93736	8.00144	8.91127	5.36227	11.3769	4.32175	8.45184	11.0312	4.34391	8.66694	4.61044	10.6767	4.57316	6.29653	7.2935
GSM972361	72	Female	III	539.172	1273.38	GSE39582	pMMR	C3	-2.55842	High	7.59914	7.51744	5.57997	3.37766	7.35567	7.15246	4.07928	6.04834	5.2125	8.54383	7.74855	8.22118	8.95344	7.40109	9.11836	5.38814	11.0977	3.85283	8.45108	11.5575	5.74181	8.72516	4.1586	10.7829	4.49269	6.59082	7.42592
GSM972362	50	Male	III	539.172	1273.38	GSE39582	pMMR	C1	-1.81195	High	7.45501	6.8163	4.89613	3.24696	7.86229	7.19732	4.09034	6.62338	5.09774	7.93983	7.31108	9.46263	8.82389	9.12935	9.25173	5.78695	11.0241	3.99364	9.12503	11.2176	4.0467	8.66346	4.04247	10.6646	4.63559	6.76607	7.13452
GSM972363	68	Female	III	539.172	1273.38	GSE39582	pMMR	C3	-2.33646	High	7.10465	6.75352	5.01412	3.43903	7.46151	7.39815	3.93282	6.5555	4.77367	7.7031	7.34291	9.90061	8.62141	7.96883	8.85672	5.34231	10.5788	4.14078	8.55202	11.0575	4.29785	9.68696	4.01438	10.6829	4.32914	6.3836	7.59859
GSM972364	71	Female	III	539.172	1273.38	GSE39582	pMMR	C2	-1.9065	High	8.40083	7.45218	4.69751	3.31737	7.64799	6.95101	4.0013	6.36887	5.36007	8.01467	8.13487	9.26488	8.81589	7.89302	9.05697	5.4257	11.0428	4.02827	7.23726	10.8414	4.03968	4.39547	4.26312	10.9339	3.69485	7.63806	7.13589
GSM972365	59	Female	III	539.172	1273.38	GSE39582	pMMR	C3	4.54565	High	7.70538	6.42554	4.91318	3.52689	6.67465	6.92296	4.20545	5.12317	4.82055	7.90244	7.23404	8.53897	8.20508	6.22828	8.8403	5.03504	10.349	4.07961	8.04072	10.5524	3.88743	8.69557	4.18568	10.2574	5.01101	5.95948	7.39159
GSM972366	50	Male	III	539.172	1273.38	GSE39582	pMMR	C3	4.92115	High	8.05192	6.7033	4.62171	3.44027	6.47382	6.40806	4.3949	5.34028	4.12129	7.94826	7.0627	8.35619	8.14633	6.98566	8.08938	5.17034	10.3063	4.1991	7.39536	10.6155	3.79429	8.16579	5.00947	10.5044	4.66536	5.65979	7.20386
GSM972367	72	Male	III	539.172	1273.38	GSE39582	pMMR	C3	9.75764	High	7.09537	6.67612	4.33296	3.24228	5.90482	7.37103	4.13834	5.52422	3.61702	8.24148	6.96375	9.36598	8.16951	5.71757	9.1243	3.82165	10.3352	4.38083	7.86992	10.203	4.26533	8.66328	4.27544	9.8216	5.02656	5.31169	7.63573
GSM972368	70	Female	III	539.172	1273.38	GSE39582	pMMR	C3	0.160142	High	6.6565	6.6405	5.03	3.38975	7.93839	7.35932	4.23379	6.87383	4.7991	7.27684	7.60645	9.92185	8.87376	6.00564	9.08032	5.34268	11.2601	4.07567	10.2315	11.0139	4.16373	8.32962	4.53414	10.8427	4.23866	6.62201	7.36584
GSM972369	58	Male	III	539.172	1273.38	GSE39582	pMMR	C3	3.68192	High	6.84311	7.12474	4.11525	3.99046	6.99551	7.04401	3.57753	5.59873	4.53255	8.10132	7.17104	9.10853	8.22494	7.57494	8.82666	4.59077	10.4625	3.61638	8.76247	10.409	3.93643	7.80092	4.08526	10.3208	5.09977	6.34716	7.55991
GSM972370	73	Female	III	539.172	1273.38	GSE39582	pMMR	C3	0.997456	High	6.97475	7.12781	4.68641	3.43752	7.50517	7.58708	3.63424	5.74252	4.58869	7.62855	7.28082	9.48165	8.36808	7.44337	9.05651	4.87225	10.9988	4.37797	8.67163	10.4102	3.87317	8.05828	4.31989	10.3272	4.31965	6.57504	7.44533
GSM972371	47	Male	III	539.172	1273.38	GSE39582	pMMR	C3	6.56169	High	8.1816	7.52787	4.88587	2.97744	7.04529	6.72248	3.82139	7.66398	4.42531	7.86528	6.96788	9.75133	8.54429	6.32082	9.36457	4.32702	10.6247	4.2446	8.27562	10.2417	3.84646	8.63177	3.30579	10.181	5.34664	4.88339	7.57633
GSM972372	59	Male	III	539.172	1273.38	GSE39582	pMMR	C2	1.15482	High	7.84906	7.3422	4.92962	3.22427	7.28334	7.29312	4.25345	6.27343	4.95431	8.38711	7.11417	9.7188	7.92391	7.01032	8.80574	5.31841	9.99996	4.24937	8.08693	10.1201	3.74388	8.24904	3.84422	10.3759	3.81584	6.38869	7.11277
GSM972373	66	Male	III	539.172	1273.38	GSE39582	pMMR	C3	6.55817	High	6.86378	7.59913	5.3134	3.18939	6.22058	7.12045	4.26794	6.1345	5.35642	8.05352	6.9117	9.63975	8.63037	5.16633	9.37794	4.3392	10.3982	4.06946	8.97756	11.1593	4.05382	8.87479	4.32841	10.3019	6.10725	5.33897	7.33252
GSM972374	65	Male	III	539.172	1273.38	GSE39582	pMMR	C3	4.95166	High	7.5521	7.48777	5.34225	3.34387	6.78053	7.45738	3.59938	5.8698	4.32777	7.88603	6.26153	9.18613	8.1759	6.9958	9.1711	5.01994	10.4737	4.72945	7.80812	10.2395	4.52913	9.22131	3.88355	9.83428	5.5246	4.76838	7.80778
GSM972375	46	Female	III	539.172	1273.38	GSE39582	pMMR	C3	5.00179	High	8.09414	5.94804	4.57709	2.95759	6.47268	7.21381	4.02648	6.44586	4.51	7.88425	6.90752	10.0178	8.31425	5.97362	9.01357	4.10353	10.2761	4.40197	9.18851	10.6314	3.97088	7.70444	4.19928	9.94713	4.92901	4.72818	7.53385
GSM972376	73	Female	III	539.172	1273.38	GSE39582	pMMR	C3	2.23363	High	7.85482	7.10937	4.64613	3.88788	7.18936	7.33118	3.82194	6.27972	4.87791	8.19489	7.00081	9.80832	7.76397	7.93181	8.84555	5.33532	10.4013	3.88509	9.06049	10.1743	3.8803	8.61451	3.84665	9.86189	4.25243	6.13407	7.58891
GSM972377	59	Female	III	539.172	1273.38	GSE39582	pMMR	C2	4.18349	High	7.60771	6.36711	4.84546	3.60034	6.65661	7.1553	3.37717	6.06428	4.46907	8.36273	7.16362	9.39003	8.19328	6.46079	8.54962	4.29936	9.99246	3.84667	8.26985	9.94042	4.01162	8.93273	4.01438	10.1008	4.16913	5.78618	7.16807
GSM972378	78	Male	III	476.742	136.59	GSE39582	pMMR	C3	7.1704	High	7.44849	7.3113	4.75367	3.9622	6.89263	7.06555	4.04894	5.74755	5.04482	7.4453	6.75737	9.68007	7.87985	6.47188	9.13456	5.30959	10.4636	3.9371	9.05532	9.71319	3.79624	8.98905	4.2665	10.0862	5.82911	4.96671	7.84393
GSM972379	63	Female	III	738.448	25.5563	GSE39582	pMMR	C3	6.99688	High	8.98205	6.77351	4.94676	3.17524	6.51978	6.6349	3.88774	5.30403	4.4151	7.68967	6.47311	9.14215	9.21972	6.31589	9.16988	4.09462	9.90302	4.38634	7.4302	10.1045	3.91209	9.19533	4.51313	9.62971	4.6816	5.61355	7.74335
GSM972380	64	Female	III	307.238	250.049	GSE39582	pMMR	C3	3.67707	High	8.78971	6.33782	4.95058	3.12221	7.64998	6.25005	4.47154	6.30121	4.67048	7.95643	7.02301	9.09849	8.05502	7.00871	8.95019	4.92264	10.9203	4.03993	8.86018	10.6164	4.65167	9.73459	4.18033	10.0187	5.24658	5.66901	7.27471
GSM972381	63	Male	II	2035.89	3050.39	GSE39582	pMMR	C3	8.79036	High	6.36619	6.64624	5.06147	2.90099	5.70476	6.28189	3.95006	5.35496	5.01923	8.02475	6.0949	9.44711	8.17657	5.40856	9.01294	4.46832	9.88607	4.11772	7.68389	10.2244	3.96047	8.93865	4.39045	9.81023	4.53029	4.98918	7.30185
GSM972382	58	Male	II	351.465	-258.315	GSE39582	pMMR	C3	0.545881	High	7.33897	6.27964	5.60633	2.95255	7.05643	7.03331	3.83833	6.66274	4.77145	7.53964	7.43864	9.30539	8.85556	7.30006	8.99217	4.41946	10.6005	4.09032	8.7503	11.3768	4.56899	9.51906	4.20907	10.2429	4.6763	6.07579	6.7983
GSM972383	70	Female	II	353.602	-575.808	GSE39582	pMMR	C3	3.12925	High	6.03582	6.63233	5.1487	3.04851	7.10264	7.12369	3.56709	5.34398	4.70606	7.72075	6.69964	9.61033	8.52479	6.02355	9.1404	4.47906	10.7383	3.85126	9.48536	10.5686	3.86375	8.10562	4.02167	10.2893	4.64057	5.93298	7.30108
GSM972384	61	Male	II	-518.077	-1277.19	GSE39582	pMMR	C2	-0.0157629	High	8.30483	7.05253	4.5359	2.93074	7.26506	6.99928	3.75747	6.51168	5.06594	8.37605	7.00623	9.16248	8.84226	6.77901	9.02535	4.92537	10.8954	4.1145	9.47966	11.0436	3.56275	7.69089	4.65314	10.2692	5.45941	5.93908	7.11406
GSM972385	70	Male	II	1070.36	505.751	GSE39582	pMMR	C3	6.52195	High	8.29311	6.84147	4.74781	3.55038	6.55527	6.59983	4.4316	5.22137	4.57668	8.11257	6.36612	9.12333	8.06338	5.97087	9.34375	4.48815	10.7655	4.02581	7.88827	10.2171	4.28774	7.9401	4.27475	9.95772	4.28233	5.32356	7.29738
GSM972386	77	Female	II	485.401	-14.0549	GSE39582	pMMR	C2	1.31798	High	8.47747	6.88225	5.25867	3.36209	7.67309	7.04646	4.36922	6.65475	5.04162	8.05398	6.76062	9.75891	8.87109	7.49233	8.97686	4.59353	11.2139	4.03545	8.77322	10.888	3.52181	7.87134	4.1601	10.3158	4.514	6.05213	7.18353
GSM972387	62	Male	II	1067.73	1167.77	GSE39582	pMMR	C1	-1.31191	High	6.18878	7.76203	5.50682	3.15587	7.62583	7.7251	3.46108	7.03973	5.2466	7.35944	6.81732	9.84236	8.53529	7.90736	9.18112	5.41652	10.7378	4.05682	9.73796	10.2929	3.78803	8.50832	4.51396	10.282	4.27569	7.03463	7.12525
GSM972388	75	Female	II	704.962	358.76	GSE39582	pMMR	C3	1.75745	High	8.43915	8.30172	5.0728	3.61548	7.73259	7.68937	4.41273	5.86675	5.74094	7.40667	7.46705	9.54238	8.64792	5.77123	9.58026	4.9249	11.2067	3.78862	9.30342	10.6963	4.11705	10.0307	3.83295	10.586	5.24549	6.77993	7.66128
GSM972389	77	Male	II	591.491	519.644	GSE39582	pMMR	C2	-2.61145	High	8.69911	7.29486	4.85592	3.9332	7.53226	6.92164	3.965	6.27083	5.14517	7.91397	7.39722	8.67424	8.96005	7.7032	9.49906	6.66023	11.0326	4.22556	8.54388	11.1535	3.60775	7.58528	4.5405	10.4578	4.81549	7.03462	6.64227
GSM972390	87	Male	III	907.168	1515.37	GSE39582	dMMR	C2	3.48905	High	7.5887	6.71442	5.0075	3.02177	7.12933	7.47355	4.58687	5.96298	4.29664	7.67518	8.20322	8.55089	8.55108	6.55301	8.74211	4.80099	10.7416	3.91451	7.37573	11.1568	4.15645	7.3178	4.52996	10.6179	3.81229	6.32955	7.27309
GSM972391	68	Male	II	539.172	1273.38	GSE39582	dMMR	C2	2.5962	High	8.22605	6.14278	5.20628	3.16432	7.3067	7.57633	4.14881	5.84115	5.19975	7.92616	8.17373	8.82621	8.63812	5.98434	8.85278	5.31721	10.9394	3.97307	7.16656	10.9522	3.99302	7.18014	4.66168	10.6206	4.13476	6.83312	7.16135
GSM972392	75	Female	II	-523.325	-1697.66	GSE39582	pMMR	C2	2.07051	High	8.40315	6.09601	4.70958	3.33519	7.23185	7.33069	3.54396	6.8964	4.82544	7.95139	6.96881	9.35392	8.65622	7.44405	8.92289	5.54439	11.2497	4.34662	8.7103	11.138	4.12509	9.51616	4.61007	10.483	4.18194	6.06841	7.68788
GSM972393	76	Male	II	852.989	66.6706	GSE39582	pMMR	C3	3.54939	High	7.36197	7.39298	4.55974	3.43569	6.30106	7.17252	3.96305	6.46104	4.47803	8.03829	7.59471	9.41265	8.5778	6.84666	9.26658	4.67877	11.0563	4.63434	8.67729	10.9905	4.96337	9.232	4.29827	10.8169	4.34067	6.95461	7.52865
GSM972394	81	Male	III	1237.68	757.673	GSE39582	pMMR	C2	3.8804	High	7.23383	6.53077	5.00831	3.15784	6.41452	6.99236	3.67378	5.54236	4.45921	7.83659	7.67132	8.23853	8.46017	7.32542	8.74181	3.66943	10.5115	3.87919	7.57909	10.72	3.89399	8.68568	4.46549	10.2501	4.04348	6.01024	7.49642
GSM972395	64	Male	III	325.138	91.7527	GSE39582	pMMR	C3	-1.97446	High	6.20024	7.80669	4.92318	3.35554	7.2346	7.44406	4.20018	6.22865	4.8293	7.79236	6.74699	9.11225	8.6715	7.9621	9.82776	5.17885	10.5317	4.07058	9.41706	11.0216	3.69592	7.82015	3.7795	10.5392	4.79384	6.14013	6.59627
GSM972396	72	Male	II	539.172	1273.38	GSE39582	pMMR	C3	0.0367893	High	7.82754	8.38887	5.25293	3.72984	7.72289	7.05128	3.99857	5.31963	5.66044	6.89428	7.05777	8.86437	9.03221	7.01808	9.61047	5.75638	10.3087	4.39711	8.40766	11.0826	3.91491	9.10635	4.15132	9.60502	4.8324	6.14958	6.77626
GSM972397	83	Female	II	539.172	1273.38	GSE39582	pMMR	C2	-3.14909	High	8.59083	6.76766	5.11287	3.25716	7.65497	7.52811	4.45879	5.99675	4.90767	7.34377	7.52063	9.61975	8.2619	7.2563	8.67489	6.01267	10.0453	4.47326	8.44721	10.1197	3.96262	8.43575	3.68876	9.95873	4.7874	6.30096	6.54686
GSM972398	65	Male	II	990.807	844.623	GSE39582	pMMR	C1	-4.06475	High	7.41813	7.10975	5.79842	3.50071	8.11666	7.43531	4.33335	6.19582	4.8988	7.52522	7.20246	9.76144	9.25979	8.38309	9.22517	5.8027	10.2819	4.42855	9.01576	10.226	4.04212	7.80301	4.09693	10.377	5.72164	6.76359	6.37977
GSM972399	54	Female	III	949.267	1051.33	GSE39582	pMMR	C2	-1.39641	High	7.10686	6.75788	5.53386	3.19087	8.24203	6.97863	4.36702	6.58122	5.52023	8.47102	8.12289	10.0158	8.72815	8.10728	9.17861	5.23942	10.8313	4.05852	9.22302	11.2973	4.20281	8.18693	4.314	11.0036	4.10132	6.08165	6.94255
GSM972400	67.8	Female	IV	996.966	1174.25	GSE39582	pMMR	C3	-1.84989	High	7.22787	7.0072	4.82414	3.4916	7.34659	6.78738	3.9025	6.69514	4.4333	7.39228	6.86214	8.61719	8.05524	7.57674	9.15643	5.0744	10.5298	4.32219	8.29492	10.87	4.79248	8.91477	3.95926	9.7552	4.87369	6.54798	6.91752
GSM972401	69	Male	II	1657.86	2204.69	GSE39582	pMMR	C1	-2.02519	High	7.25402	6.75952	4.82568	4.86365	7.44434	7.16113	3.90161	6.23136	4.79152	7.9973	8.13116	8.51779	8.59039	7.71138	9.38522	5.70633	10.4486	4.11325	8.23496	10.993	4.00254	8.05144	3.94035	10.2039	4.62617	6.97062	7.02135
GSM972402	71	Male	II	539.172	1273.38	GSE39582	N/A	C2	0.788377	High	7.07957	7.16021	5.09062	3.55728	7.84804	7.63897	4.17865	5.85052	5.03828	8.41479	7.95375	10.1565	8.73779	8.01356	9.10973	5.25392	10.545	4.22662	8.25658	10.8045	3.76946	8.42371	3.90472	10.8333	4.43351	6.68093	7.3623
GSM972403	70	Female	II	539.172	1273.38	GSE39582	N/A	C2	-4.62743	Low	7.23855	6.86318	5.05245	3.89405	7.72556	7.21641	4.07198	6.74895	5.28306	7.61929	8.39669	8.97247	9.05319	8.16126	9.02225	6.11842	10.7227	4.76526	8.2119	11.026	4.05486	9.27684	3.85433	10.7274	4.14378	7.29786	7.0733
GSM972404	68	Male	II	2709.99	4417.32	GSE39582	N/A	C1	-4.34581	High	6.6696	7.28443	4.77565	3.84788	8.09236	7.54659	3.49705	7.00911	5.24922	8.26326	7.325	9.28254	8.55186	8.68367	9.53154	6.1525	11.2784	3.99811	8.93535	10.8776	3.74193	8.87947	4.04219	10.7388	4.48202	7.18234	6.95832
GSM972405	70	Female	II	1307.41	2329.2	GSE39582	N/A	C1	-3.56291	High	5.95258	7.32064	5.41905	3.56671	7.59545	7.30392	4.14293	6.49795	5.33313	7.56317	7.17632	9.25123	8.43228	7.88034	9.3781	5.89714	10.4231	4.42538	8.68331	11.016	4.29619	8.05903	4.6701	10.5701	4.19899	6.77083	6.96265
GSM972406	66	Female	II	539.172	1273.38	GSE39582	N/A	C1	-2.24017	High	6.7984	7.64321	4.57402	3.79603	7.77116	7.30827	3.76994	6.09255	5.14623	8.08861	7.72774	8.9005	8.72866	7.90128	9.1802	5.54253	10.5263	4.39264	8.00867	10.9822	3.52046	7.93552	4.40944	10.6272	4.6528	7.03588	7.01285
GSM972407	42	Female	II	539.172	1273.38	GSE39582	N/A	C2	-2.94273	High	6.69181	6.33051	5.141	3.67289	7.97679	7.56019	4.36078	6.4291	5.29451	8.44675	7.89205	9.86251	8.76362	8.06792	9.29732	5.03894	10.4337	4.12689	9.43679	10.7988	4.16607	8.35937	4.38983	11.0883	4.21002	7.11557	6.89515
GSM972408	66	Male	II	539.172	1273.38	GSE39582	N/A	C1	-1.91727	High	6.53348	7.09994	5.35107	4.04422	7.75627	6.35578	4.03084	5.82652	5.28218	8.03068	6.99935	9.05437	8.11925	8.04254	9.74273	5.55519	10.4252	4.01399	8.63581	10.7826	3.85384	8.41561	4.41463	10.3993	4.44559	6.56139	6.99835
GSM972409	72	Female	II	587.652	275.65	GSE39582	N/A	C2	-1.01687	High	6.39221	7.20112	4.98039	3.33324	7.53247	7.13241	3.78052	6.81661	5.24024	8.39617	7.88727	9.01666	8.66524	7.69866	8.87242	5.14382	10.408	4.35291	8.3906	10.556	4.09535	7.83632	4.08573	10.7826	3.69204	6.81603	6.74586
GSM972410	68	Female	II	539.172	1273.38	GSE39582	N/A	C3	4.92454	High	6.05129	6.41575	4.97901	3.54101	7.01346	7.20842	4.07643	5.84479	4.45716	8.61974	7.85398	9.1721	8.26995	6.87545	8.49774	4.88527	10.3446	4.01066	8.21074	10.236	4.21565	8.48999	4.33144	10.7943	4.18596	6.56382	6.98054
GSM972411	48	Female	III	539.172	1273.38	GSE39582	pMMR	C3	-1.95601	High	7.72909	6.93157	5.63719	3.34523	8.05997	6.98777	3.82272	6.05859	5.16147	8.52771	6.57534	9.89934	8.75478	8.05064	9.3787	5.26686	10.9514	4.0308	9.32878	11.073	4.22036	9.14465	4.47355	10.3173	5.12508	5.7167	7.08375
GSM972412	78	Male	III	539.172	1273.38	GSE39582	pMMR	C3	0.815759	High	8.33727	7.9508	5.12387	3.67091	7.33295	6.49358	3.59471	5.96822	4.99531	7.86013	7.07348	9.40995	8.16241	7.85173	9.38767	5.7142	10.6485	4.1081	8.92446	10.8828	4.28763	7.21796	4.02643	9.89323	5.18836	6.10288	6.93755
GSM972413	66	Male	III	304.192	261.678	GSE39582	pMMR	C3	0.647405	High	7.00594	7.47439	5.11555	3.39206	6.70792	6.69417	3.60442	5.78728	5.24238	8.58505	7.0119	8.8359	8.52586	7.2315	9.4204	5.52981	10.2164	4.1899	9.30398	10.678	3.79749	7.31592	4.19115	10.1241	4.18735	6.51667	6.94404
GSM972414	52	Female	II	405.94	785.318	GSE39582	pMMR	C1	-2.65286	High	5.87273	7.45465	4.92308	3.82283	8.00512	7.10609	3.73668	6.66074	5.55099	7.61919	6.80007	9.88095	8.61184	8.21479	9.52758	5.717	11	3.89644	8.85396	11.1428	4.34674	8.96035	4.37268	10.438	5.04887	7.19637	6.88115
GSM972415	69	Male	III	1764.16	2144.15	GSE39582	pMMR	C2	-0.0420078	High	8.69257	7.40983	5.09624	3.76145	7.26699	7.36915	4.22523	7.17386	5.32645	7.69788	7.34455	9.46672	8.2469	8.09444	9.50737	5.302	11.2155	4.13238	8.70738	11.2128	3.71293	7.90692	4.42735	10.3384	4.95961	6.37878	7.19889
GSM972416	49	Male	II	730.814	1357.04	GSE39582	pMMR	C3	1.75526	High	5.82339	7.40278	5.02966	3.78205	7.44265	7.2699	3.95606	4.95451	4.64529	7.94088	7.58869	9.00147	8.69757	5.24797	8.94051	5.844	10.1476	4.35504	7.87999	10.002	3.78833	8.66396	4.03596	9.78736	4.16407	5.85235	6.92829
GSM972417	59	Male	II	1938.14	3322.34	GSE39582	pMMR	C2	2.22694	High	6.65721	7.37978	5.14812	3.08261	7.47956	7.17268	3.97917	6.51243	5.21036	8.4487	6.98223	9.73146	8.59304	7.95359	9.53317	4.67251	10.6424	4.66546	8.56833	11.0793	4.16227	7.57664	4.02874	10.3558	3.32817	5.72291	7.43214
GSM972418	64	Male	II	539.172	1273.38	GSE39582	pMMR	C3	3.32793	High	7.20022	7.62168	5.23678	3.10401	7.03647	7.23122	4.23039	6.28919	5.06461	8.18301	6.37588	9.67112	9.0757	6.91415	9.88226	4.37476	11.0287	4.17302	8.34538	10.8505	3.90264	8.99155	3.91686	10.5788	3.98472	5.70197	7.45204
GSM972419	85	Female	III	539.172	1273.38	GSE39582	pMMR	C2	1.57206	High	7.53801	6.99609	5.25691	2.79668	7.07564	7.44595	4.32198	6.22273	4.2347	8.35601	7.65387	9.23573	8.74867	6.64124	8.68512	4.43986	10.9402	4.47867	8.33278	10.8323	4.10024	8.01947	4.59982	10.5329	3.7988	5.84215	7.07811
GSM972420	83	Male	III	539.172	1273.38	GSE39582	pMMR	C2	4.47718	High	6.96659	6.65809	4.72317	3.26837	6.82223	7.19622	3.96415	6.03286	4.68347	7.96968	8.40114	8.57226	8.23327	6.81778	8.90636	4.52536	10.2838	4.49553	7.75175	10.5576	4.54813	8.61767	4.50906	10.0959	3.79629	6.10535	7.60018
GSM972421	66	Male	III	539.172	1273.38	GSE39582	pMMR	C2	2.38837	High	6.82408	6.52801	4.78494	3.29995	7.4047	7.02706	3.92155	6.02317	4.38058	8.11812	7.51455	9.11296	8.01862	7.94122	9.15646	4.89937	10.7096	3.86316	9.42258	10.6844	4.03683	8.06933	4.40511	10.1387	3.86039	6.36686	7.29895
GSM972422	74	Male	II	362.589	387.475	GSE39582	pMMR	C2	5.72023	High	7.24788	6.50656	4.8541	3.55752	6.35333	7.5661	3.65001	5.44212	4.90005	8.23193	7.99698	9.19636	8.32807	6.14206	8.58638	4.07794	10.4527	4.15581	7.63523	10.0737	4.64298	8.15935	3.70899	10.39	4.20712	6.14955	7.3114
GSM972423	52	Female	II	539.172	1273.38	GSE39582	pMMR	C3	5.14372	High	6.51419	7.55218	4.86888	3.32674	6.77635	7.41484	4.23329	6.36763	4.6357	8.02341	7.34824	9.22235	8.26108	6.0063	9.0509	5.70303	10.8214	4.1207	8.16889	10.4847	4.23705	8.45022	4.33782	10.3111	4.51834	5.31626	7.66983
GSM972424	70	Male	II	539.172	1273.38	GSE39582	pMMR	C3	5.79121	High	5.45071	6.78144	4.99351	3.33253	6.96436	7.46751	4.81848	5.82022	4.58601	7.75315	7.1941	9.24428	8.12334	5.08836	8.45095	4.87186	10.8044	4.4104	7.74445	10.4637	4.22278	8.70896	4.32514	10.839	4.35609	5.90515	7.51491
GSM972425	72	Female	III	539.172	1273.38	GSE39582	pMMR	C2	4.89283	High	8.20113	6.55186	4.62313	3.23931	6.40321	7.40188	3.79989	6.38693	3.89809	7.96434	7.4653	8.85955	8.23889	5.86273	8.78591	5.29589	10.5159	4.15464	7.77843	10.5538	4.0836	7.84054	3.94517	10.1409	4.30559	5.2523	7.37149
GSM972426	49	Male	II	539.172	1273.38	GSE39582	pMMR	C2	6.16172	High	7.62986	6.50769	5.05134	2.9382	6.26921	7.61838	3.94407	6.14983	3.75289	8.127	8.1338	9.50654	8.38414	5.75073	8.32793	4.57153	9.58809	4.21785	6.75837	9.09241	3.86071	8.07672	4.50974	10.3695	3.88728	5.6446	7.33719
GSM972427	63	Male	II	539.172	1273.38	GSE39582	pMMR	C3	4.1983	High	5.93628	7.23066	4.92788	2.96371	6.37056	7.28315	4.1358	5.25957	4.66231	8.1445	7.24313	9.28494	8.31137	6.26386	9.29204	4.70305	10.847	4.44354	8.38204	10.8672	4.21283	9.25963	4.34495	10.6945	4.60893	5.85463	7.42632
GSM972428	62	Male	III	1578.9	3108.77	GSE39582	pMMR	C3	6.27985	High	6.62759	6.6995	4.97361	3.38524	6.46735	7.5588	4.88698	5.72446	4.32261	7.91454	8.30642	9.30159	8.87058	5.81129	8.29434	4.35458	9.6305	4.2404	8.03959	10.0355	4.46747	7.16099	4.81322	10.5581	4.68111	4.83419	7.3551
GSM972429	64	Male	III	622.074	-295.898	GSE39582	pMMR	C2	4.16878	High	6.95491	5.63811	4.96384	2.81434	6.38843	7.29994	3.79844	5.81193	4.72211	7.67712	7.59202	8.65929	8.39593	6.87623	8.81678	4.60362	10.5606	4.08025	7.13412	10.6635	4.10918	8.51626	4.85037	10.4689	4.33232	7.2788	7.30228
GSM972430	43	Female	II	539.172	1273.38	GSE39582	pMMR	C2	-2.44743	High	8.1369	8.03583	5.18472	3.08742	6.91726	7.01076	3.60957	6.48578	4.94957	7.35801	8.00443	8.87635	9.11268	7.50348	9.20079	5.91604	11.0882	4.18683	8.25916	10.5181	3.93332	8.50638	3.72208	9.79584	4.68086	7.06253	6.40649
GSM972431	59	Male	III	724.413	552.299	GSE39582	pMMR	C3	-4.14828	High	7.41779	7.32993	5.38532	2.9881	7.54843	7.2271	4.31844	6.10021	5.42543	7.8747	7.46814	9.21958	8.9708	6.89826	9.26207	5.20419	10.4992	4.28699	8.56163	10.6481	4.21336	8.48107	4.27478	10.3359	4.37636	6.37636	6.62205
GSM972432	71	Male	III	539.172	1273.38	GSE39582	pMMR	C3	2.70902	High	7.40375	7.55056	4.92938	3.04442	7.47045	7.69645	4.29722	6.46759	5.17336	8.16141	7.39458	9.08743	9.36053	6.40962	9.4039	4.59379	10.5016	4.06335	7.92181	10.6645	3.9694	9.41229	3.75066	10.636	4.38279	6.19168	7.14746
GSM972433	85	Male	III	810.981	86.0188	GSE39582	pMMR	C2	-0.679341	High	7.27822	7.82053	4.82527	3.1568	7.20105	6.94282	4.14588	6.10401	5.06534	8.34052	7.66652	8.88128	8.74577	7.5174	9.23125	4.57958	10.4843	4.12504	8.62634	10.6072	3.63107	6.45043	4.21439	10.0544	4.25326	6.43799	6.48871
GSM972434	70	Male	II	539.172	1273.38	GSE39582	pMMR	C2	-5.13493	Low	6.9628	7.23653	5.06408	3.12867	7.75679	7.37894	3.9959	6.8364	5.70465	7.82435	8.26031	9.45247	8.68664	8.10614	9.18921	5.1603	10.7575	4.10959	9.16414	10.7281	3.71207	8.48964	3.95264	10.9371	4.40639	6.74908	6.79827
GSM972435	71	Male	III	1308.11	1419.93	GSE39582	pMMR	C2	1.73213	High	7.84192	7.25819	5.28426	3.21527	8.21391	7.64773	4.29236	5.82477	4.90266	8.06842	7.50283	9.50365	8.56387	8.22891	9.37077	4.98795	10.8201	4.14121	8.49682	10.7902	3.91618	8.41002	3.90141	10.6402	4.38543	6.59888	7.15975
GSM972436	81	Male	II	1383.32	1584.68	GSE39582	pMMR	C3	-1.12112	High	7.77757	7.23216	5.19656	3.2938	7.62645	7.27173	3.8301	5.88039	5.16171	7.90963	7.00989	9.02305	8.71939	7.36133	9.16445	6.18716	10.7047	4.23331	8.84058	11.0573	4.17221	9.04051	4.18685	10.9342	4.88638	6.63073	7.28838
GSM972440	50	Male	II	539.172	1273.38	GSE39582	pMMR	C3	-2.25	High	7.65603	7.42424	4.88861	3.92177	7.7324	7.14651	4.28019	6.19789	5.52529	7.78978	7.63263	8.44856	8.80715	6.55528	9.45245	5.73247	10.6923	4.43243	8.65505	10.893	3.98782	8.74217	4.27848	10.2217	4.97087	6.25927	6.76006
GSM972443	49	Male	II	684.642	88.6474	GSE39582	dMMR	C2	0.658955	High	8.01835	7.01154	4.76769	3.95372	7.71381	7.32615	4.27822	5.43329	4.60226	7.8836	7.99663	8.94558	8.89982	6.72779	9.2437	5.03579	11.3038	4.08006	7.46858	11.2511	4.27603	8.04638	3.96271	10.707	4.34126	6.51921	7.22196
GSM972444	73	Male	III	165.592	-708.055	GSE39582	dMMR	C3	-0.437324	High	6.7841	7.67485	4.54055	3.81624	7.13843	7.49795	3.66521	6.45988	4.88384	8.16996	8.81254	8.91468	9.16248	6.56192	9.34985	5.78076	9.92884	4.42632	8.15648	10.6941	3.37282	9.21092	3.8479	10.6418	4.99183	5.967	7.73425
GSM972445	48	Male	II	539.172	1273.38	GSE39582	dMMR	C3	-0.825063	High	8.56364	8.06909	4.78857	4.15416	7.49075	7.54835	3.73068	6.17223	5.33703	7.85851	8.69093	8.8429	9.27419	6.04776	9.68947	7.25782	10.8217	4.46997	8.76311	11.4649	3.70262	8.35529	4.19808	10.9438	5.55566	5.52928	8.20659
GSM972447	71	Male	II	539.172	1273.38	GSE39582	dMMR	C2	-1.93049	High	7.16387	6.46538	5.01693	3.19117	7.98748	7.01855	4.20116	6.88579	5.27299	7.80551	8.62342	9.05828	9.03107	7.17876	9.41252	4.76869	10.7472	4.0463	8.27758	11.2988	3.94335	8.80577	4.45253	10.8536	3.96422	6.43778	7.15037
GSM972449	51	Female	III	1316.14	1216.83	GSE39582	pMMR	C2	-0.957318	High	8.64273	6.53989	4.79341	3.17882	7.81643	6.93773	4.19444	6.34264	5.01286	8.03181	7.41541	8.67055	8.44176	7.57208	8.97271	6.22293	10.7283	4.18706	8.70529	11.0714	4.02875	7.53036	4.01932	10.1097	4.68173	7.11532	6.74405
GSM972450	80	Male	II	2099.04	3424.31	GSE39582	pMMR	C2	-3.47019	High	7.41538	6.16903	5.47045	3.40922	8.30625	7.28398	4.15443	6.99903	5.4651	8.39816	7.09892	9.637	7.70641	8.02065	9.64079	5.72548	11.1864	3.98961	8.64103	10.4058	4.12172	7.91109	5.10037	10.7258	3.94392	6.64018	6.85466
GSM972451	58	Male	II	539.172	1273.38	GSE39582	pMMR	C3	-0.990005	High	7.32513	8.58629	5.66908	3.20874	7.44839	7.32522	4.13131	6.31965	5.30299	8.21255	7.34921	9.40882	8.43263	7.41302	10.0385	5.74154	10.8892	4.26521	8.00232	11.0197	3.77661	9.39812	4.31393	10.4558	4.06539	6.8449	7.44079
GSM972452	75	Female	III	2198.9	2682.46	GSE39582	N/A	C2	-2.83984	High	8.785	6.47844	4.75541	3.56312	8.01515	6.81876	3.97986	6.10921	5.31703	7.91963	8.21448	8.74888	8.84156	7.04563	9.09702	5.89013	11.3213	4.21444	7.85734	10.3661	4.10796	8.63794	4.63053	11.18	4.11931	6.43994	7.34801
GSM972453	51	Female	III	374.652	11.1817	GSE39582	pMMR	C2	1.36557	High	8.13235	7.6659	5.24941	3.39616	7.18699	7.32228	4.09229	6.38758	5.17382	7.88184	8.11919	8.80261	9.11589	6.21756	8.92522	4.93679	11.1335	4.16401	7.34315	11.469	3.55796	7.78041	4.4495	10.5295	4.64788	6.34348	6.85553
GSM972454	62	Male	I	539.172	1273.38	GSE39582	pMMR	C1	-1.0675	High	7.29784	7.69069	5.04119	4.1696	8.04419	6.98466	4.5263	6.41323	5.21285	7.6285	7.19626	9.45282	8.77648	8.60876	9.32375	4.76011	10.4636	4.07421	9.41096	10.7169	3.9017	7.56401	4.05787	10.3826	4.66775	6.55214	6.72661
GSM972455	89	Female	III	460.906	113.142	GSE39582	dMMR	C3	2.87256	High	7.66656	7.1826	5.20155	3.73031	6.34212	6.883	4.22306	5.53897	4.99981	7.57264	8.18336	8.51649	8.63555	5.3507	8.86509	4.66846	10.3778	4.70089	8.37563	10.72	3.96256	8.94188	3.93951	9.96961	4.54554	5.06794	6.90071
GSM972456	82	Female	II	479.029	23.151	GSE39582	pMMR	C3	-0.354618	High	8.25527	7.41322	5.17084	4.05257	8.13608	7.30803	3.9003	5.92377	5.17121	8.14317	6.8631	9.19717	8.87678	7.11798	9.71888	5.55133	10.7652	4.22762	8.66268	10.9604	4.01269	8.49502	4.4123	10.6948	4.70979	5.9469	7.34547
GSM972457	74	Female	III	1349.54	1965.57	GSE39582	pMMR	C3	3.14135	High	6.05878	8.03813	5.29495	3.41224	6.88235	7.1059	3.97182	6.19317	5.16513	7.91609	7.52149	8.52956	8.07133	6.87977	9.4185	5.61606	10.2059	4.42365	7.68477	11.0392	4.01883	8.50125	4.07631	10.1514	4.56329	6.16966	7.19652
GSM972458	65	Male	II	-3.10037	-319.633	GSE39582	dMMR	C3	1.83374	High	8.26516	7.16394	4.77392	4.53687	7.71804	7.27872	3.72711	5.89558	5.16342	7.32171	7.69401	8.93254	8.79541	7.02752	9.35806	5.89699	10.8982	4.54919	8.27763	11.0261	4.17347	7.91496	4.14335	10.9353	5.29217	6.17119	7.85972
GSM972459	80	Male	II	539.172	1273.38	GSE39582	pMMR	C3	0.164693	High	6.57384	7.50698	5.0004	3.54172	7.33769	6.86823	3.68681	6.11446	4.88729	7.79416	6.28599	9.52036	9.40176	6.35951	9.52437	5.514	10.539	4.74007	8.16691	11.1091	4.88143	9.41163	4.18381	9.97348	5.04727	5.83365	6.99856
GSM972460	70	Female	II	539.172	1273.38	GSE39582	pMMR	C3	1.0588	High	6.17827	7.27587	5.20874	2.78049	6.55254	6.92786	4.42325	6.00792	5.56738	7.75357	7.01185	9.07243	8.46497	7.10591	9.43106	6.13208	10.8512	4.211	8.54677	11.3384	4.17959	8.75775	4.51618	10.4994	4.17666	5.84916	7.30835
GSM972461	56	Male	II	904.626	929.525	GSE39582	pMMR	C3	0.0995939	High	8.42146	8.28998	5.40033	3.0047	8.28915	7.44544	4.10106	6.07991	5.39663	8.01419	6.99704	9.63305	9.01497	7.35286	9.80652	4.49671	10.8853	3.96532	8.88035	11.0002	3.98413	8.86512	3.84102	10.6675	5.31264	6.0983	7.24695
GSM972462	72	Male	I	731.286	802.993	GSE39582	pMMR	C3	-0.0172376	High	6.33675	6.77069	4.58257	3.39621	7.07555	7.56102	4.00589	6.94325	5.29856	7.87329	8.02695	9.89092	8.06925	6.48839	9.15891	5.39549	10.918	4.22209	8.42411	10.9123	4.94957	9.61638	4.15395	10.8343	4.27843	6.12819	6.92349
GSM972464	76	Female	I	539.172	1273.38	GSE39582	pMMR	C3	5.61835	High	6.86754	6.68795	4.93121	3.10113	6.84018	7.02911	3.47289	6.22715	4.99671	8.10847	6.69231	9.65537	8.37518	7.15224	9.32626	4.44873	10.771	4.4	9.68816	10.1339	3.87566	7.941	4.32926	10.5647	4.5472	6.03666	7.19172
GSM972465	73	Male	II	539.172	1273.38	GSE39582	N/A	C2	-7.26968	Low	7.75647	6.73423	5.51842	3.52377	8.53624	7.45914	4.32497	6.76976	5.23107	7.67466	8.46397	9.00072	9.47327	8.10356	9.93874	5.74711	10.7926	3.95669	8.17233	11.6347	3.76106	8.58365	3.77154	10.7363	4.1353	7.09744	6.87298
GSM972466	73	Female	III	1335.5	1240.53	GSE39582	pMMR	C3	-2.44464	High	6.90019	6.79011	5.08864	3.21502	8.43743	6.81747	3.94761	6.80148	4.62929	7.97704	7.54449	9.39416	8.32171	7.24869	8.9996	4.91129	11.1329	4.12781	8.66927	11.0592	4.31172	9.02732	4.30211	10.6777	5.15292	5.87024	7.58839
GSM972467	54	Male	III	539.172	1273.38	GSE39582	pMMR	C3	7.83014	High	7.68568	7.60604	4.33622	3.3348	6.23804	7.22522	4.39633	5.85212	4.76186	8.52816	7.51327	9.43195	7.84514	6.55923	9.52223	4.25448	10.2695	3.93728	8.39073	10.4479	3.92281	7.71879	4.39539	10.1278	5.40045	4.9525	7.39914
GSM972468	73	Male	II	714.729	-88.1002	GSE39582	pMMR	C2	-1.90668	High	7.33408	6.77784	5.11227	3.22223	7.25341	7.31707	4.21111	7.04472	5.30575	8.42517	7.26915	10.0134	8.89619	6.9094	9.39667	4.37891	10.6168	4.09077	9.81132	11.5463	3.87305	7.82473	4.19317	10.4939	4.22292	5.92478	7.15958
GSM972469	69	Male	I	539.172	1273.38	GSE39582	pMMR	C3	2.19312	High	8.3048	6.54733	6.1247	3.35385	6.64645	6.94127	4.63425	5.63615	4.55383	7.76301	7.81046	9.18283	8.33297	6.95145	8.78278	4.54226	10.6761	4.17837	9.02755	10.9527	3.97166	8.16751	4.88158	10.5976	4.90355	5.32695	7.31053
GSM972470	50	Male	II	325.804	-873.286	GSE39582	dMMR	C3	1.7279	High	7.75216	6.68637	5.10762	3.71563	8.21832	7.14139	4.10973	6.12678	4.71308	7.78769	7.79058	8.65	8.90932	6.04616	9.10119	5.93453	10.6277	4.0815	8.54222	11.1579	4.09214	8.6962	4.25465	10.6228	4.22523	6.07703	6.87426
GSM972472	58	Male	II	738.242	528.264	GSE39582	pMMR	C2	-0.88815	High	6.82404	6.64433	4.81251	3.64272	7.10244	7.66983	4.01553	6.45635	4.85802	8.3355	7.76488	9.25481	8.59811	7.12513	9.45058	5.26851	11.4478	4.5041	8.69075	11.2436	4.18833	6.09373	4.30302	10.9758	3.34907	6.83077	7.311
GSM972473	67	Male	II	1720.55	3948.13	GSE39582	pMMR	C2	-2.21946	High	7.22141	7.17643	5.43101	3.30826	7.2559	6.87251	3.40875	6.70477	5.13267	7.7336	7.73873	8.71047	9.14011	7.73876	8.75292	5.66219	10.9123	3.84471	8.75371	11.3494	3.82016	8.79395	3.915	10.3176	3.81493	7.32309	6.87508
GSM972474	49	Female	III	478.483	-541.761	GSE39582	pMMR	C1	-0.959235	High	6.24801	7.37377	5.6414	3.28959	7.98164	7.43393	3.63438	6.39075	4.85803	7.66453	7.57549	8.9374	9.13322	9.00191	9.52982	4.34562	11.0208	4.09041	8.40597	10.4706	4.05062	8.32539	3.77446	10.3236	4.19469	7.01586	7.22078
GSM972475	68	Female	II	539.172	1273.38	GSE39582	pMMR	C2	0.0235513	High	7.45433	7.19059	4.87712	3.32763	7.03894	6.95344	4.13831	5.61791	4.42664	7.78079	7.93477	8.86425	9.04647	6.83955	9.51558	3.96643	10.7334	4.57076	7.21719	10.9954	3.93321	7.38584	4.5209	10.3585	3.93164	6.59305	6.67905
GSM972476	61	Male	III	382.131	936.475	GSE39582	pMMR	C2	2.37252	High	7.90504	7.06313	5.4161	3.11574	6.89787	6.85218	4.04953	6.09341	4.96281	8.13884	7.22934	8.81422	7.88853	7.1594	9.0327	5.46483	10.7225	4.25356	8.69147	10.9056	4.25329	7.0583	4.18394	10.4297	4.79134	6.28566	6.83519
GSM972477	75	Male	II	10.3132	103.928	GSE39582	pMMR	C3	2.63971	High	7.8448	7.66891	5.64993	3.44312	7.73626	7.14372	3.92166	6.23534	5.03243	8.18429	7.10225	9.40012	8.76645	6.57434	9.06683	5.88676	10.9769	4.39619	9.18904	10.6165	4.0476	7.86438	4.49832	10.8202	5.01129	5.67347	7.4849
GSM972478	80	Male	II	539.172	1273.38	GSE39582	pMMR	C3	-0.119336	High	6.5524	6.1367	5.06897	3.40429	7.58023	7.05894	4.01314	6.1756	4.87396	7.49038	7.90247	9.61947	8.33646	7.60258	9.1975	5.01772	10.8318	4.53482	8.48909	10.5455	4.0931	8.95743	4.43377	10.4951	4.85088	6.35745	6.93121
GSM972479	79	Male	III	1000.23	1328.03	GSE39582	pMMR	C3	2.34153	High	7.24331	8.04042	5.46295	4.65624	7.09084	6.66777	4.49555	5.64906	4.05843	8.01594	7.73693	8.49582	8.80144	7.17698	9.53583	4.62123	9.60521	4.18789	8.04504	10.1235	4.19339	7.62206	3.63956	9.80658	4.46912	6.4263	6.42817
GSM972480	78	Male	II	466.365	722.837	GSE39582	pMMR	C2	-3.04365	High	7.90962	7.50116	4.77937	3.51235	7.66025	7.32104	4.06302	6.27036	5.41137	7.72447	8.19671	9.19247	8.99341	7.20949	9.311	5.42681	10.2569	4.38303	8.23539	10.9986	3.77191	8.8463	4.25953	10.3227	4.35905	7.06684	7.19639
GSM972481	67	Male	III	783.618	189.004	GSE39582	pMMR	C3	0.610658	High	5.52195	5.86506	4.89016	3.19884	8.18321	7.24435	3.55171	6.04401	4.9329	8.26459	7.4144	9.53947	8.69849	7.91903	9.40004	4.5637	11.0685	4.10307	9.16537	10.8128	4.06244	8.66781	4.29379	10.6327	4.02469	6.38294	7.26741
GSM972482	90	Female	II	1150.34	672.585	GSE39582	pMMR	C2	1.06925	High	8.1635	6.90637	4.80943	3.27517	7.37044	6.9295	3.68324	5.56248	4.93768	7.65129	8.09928	8.25825	8.56515	7.33306	9.22548	5.71814	10.435	4.21729	7.43889	11.166	4.08288	8.25259	3.9124	10.3521	5.33615	7.16207	7.15985
GSM972483	80	Female	II	810.117	718.446	GSE39582	pMMR	C2	-1.06111	High	8.14732	6.3412	5.1958	3.42612	6.80549	7.73825	4.32258	7.09463	4.7883	8.52284	7.30731	9.60848	8.21547	7.32329	9.23523	3.96475	10.999	3.85219	8.45332	10.5715	4.16981	8.75065	4.83959	10.8684	4.07274	6.0052	7.26402
GSM972484	68	Male	II	220.842	-126.469	GSE39582	pMMR	C3	-3.2009	High	6.17429	6.15794	5.3237	3.46618	7.84133	7.33721	4.01903	6.77847	4.4926	8.18081	7.24177	9.41015	8.10318	7.68003	8.82339	5.31767	10.6617	3.86446	8.80737	11.2986	3.98432	10.149	4.00345	10.6476	4.85114	6.21579	7.14307
GSM972485	69	Male	II	253.23	248.394	GSE39582	pMMR	C3	7.87935	High	8.62201	7.00485	4.32859	3.49621	7.42431	7.05465	4.26097	5.65343	4.2359	7.98746	6.52268	8.70985	8.95734	7.22559	9.70521	5.05986	10.8432	4.44473	8.44624	10.3949	3.68537	8.63121	4.60363	10.4664	6.36862	4.95893	7.8315
GSM972486	87	Male	II	883.852	741.209	GSE39582	dMMR	C3	1.54863	High	7.06055	7.62131	5.68191	3.24186	6.37878	7.41739	3.83444	6.09673	5.25068	8.38931	7.43554	9.30658	8.30104	7.41518	9.20525	4.94319	10.1124	4.06799	9.26442	11.1793	4.16203	8.64438	3.74171	10.4514	5.41904	5.78535	7.02837
GSM972487	84	Male	II	671.026	1117.48	GSE39582	N/A	C2	-1.65327	High	7.08729	7.0648	4.38299	3.05667	6.85723	7.09634	3.77396	5.41234	4.53986	7.90795	8.05269	8.62197	8.69239	7.81377	8.79104	5.31401	10.2408	3.78554	7.54816	10.9918	3.83797	8.0462	4.37551	10.1325	5.01356	6.80587	7.02687
GSM972488	65	Male	II	1531	1823.2	GSE39582	pMMR	C2	-3.11616	High	7.56101	6.85179	5.01617	3.1332	7.2312	7.3181	3.94642	6.79739	4.98469	7.82972	8.19255	8.58854	8.88399	7.5661	9.19736	4.53834	10.7015	4.01577	7.59267	11.3879	3.71868	7.42072	3.66927	10.1899	4.34234	7.09884	6.92937
GSM972489	77	Female	II	539.172	1273.38	GSE39582	pMMR	C3	0.525932	High	6.70106	7.61724	5.1325	2.95746	7.24367	7.52468	4.61372	5.50128	4.6884	7.45625	8.01391	8.59048	9.04864	6.52722	9.31022	4.55761	10.5455	4.56084	7.77936	11.0003	3.58977	8.44747	4.56469	10.3094	4.42099	6.24248	7.13617
GSM972490	67	Male	II	1578.35	574.152	GSE39582	pMMR	C1	-6.37821	Low	7.05034	6.92136	5.18504	3.51496	7.94777	7.1387	3.9412	6.78359	5.48752	8.01797	7.32102	10.1717	8.58235	9.2708	9.21244	5.91536	10.6412	4.41511	9.1284	11.4529	4.06818	8.54746	3.83685	10.7382	4.39088	6.99045	7.23622
GSM972491	74	Male	II	130.284	36.2884	GSE39582	pMMR	C2	-3.33235	High	7.68944	6.786	5.31601	3.67103	8.01998	7.4614	4.52034	6.80308	5.15277	8.1964	6.96262	10.2032	8.447	7.13476	9.48535	4.47931	10.8878	4.5426	8.34516	10.8137	4.05453	8.44419	4.19163	10.7511	4.32967	6.12034	7.17775
GSM972492	69	Male	I	47.5653	-565.928	GSE39582	pMMR	C1	-5.32393	Low	5.45956	7.22773	4.92985	3.38623	7.98784	7.25156	3.9741	6.81089	6.08113	8.06855	6.82975	9.757	8.76612	8.8634	9.78125	5.89476	10.9676	4.62551	8.78989	11.0243	4.3341	7.45599	4.60136	10.424	4.45187	6.66253	7.18531
GSM972493	89	Female	II	539.172	1273.38	GSE39582	pMMR	C3	2.84243	High	7.49484	7.19219	5.70069	3.04189	7.6702	7.39175	3.95678	6.01868	5.20721	8.03482	7.2761	9.25265	8.60356	5.56824	8.96619	4.91282	10.9716	4.75134	7.87717	10.5162	3.9606	9.20371	4.20321	10.3466	5.0794	5.77	7.20318
GSM972494	43	Female	I	1505.72	1465.97	GSE39582	dMMR	C3	6.22747	High	7.22535	7.69153	5.45489	3.53445	7.51725	7.75299	4.25131	6.48253	4.35961	7.79461	6.61846	8.77737	9.07936	5.60991	9.16735	4.57829	11.429	3.91411	8.16191	10.9826	3.83164	9.0193	4.77102	10.3556	5.12053	4.8598	7.50648
GSM972495	69	Female	III	-36.5751	-1188.26	GSE39582	pMMR	C2	1.64571	High	7.64612	7.50141	5.43742	2.94366	7.84468	7.19799	4.64139	7.43632	5.41298	7.53033	7.65934	9.49038	9.11002	7.60121	9.70874	5.12873	10.9639	3.96398	9.50461	11.2142	3.86843	8.21573	4.25114	10.3661	4.16101	5.81866	7.08221
GSM972496	65	Female	I	539.172	1273.38	GSE39582	pMMR	C2	-1.21788	High	6.92022	7.60918	5.09224	3.1655	7.51568	7.44726	4.24295	5.69435	5.19033	7.81128	8.10185	9.05536	8.39868	7.30773	9.93671	4.71598	10.6433	4.59424	7.98229	11.0162	4.18774	7.93547	5.059	10.7108	3.76112	6.63657	6.8743
GSM972497	77	Female	III	990.988	1557.01	GSE39582	pMMR	C2	-3.28434	High	6.95852	7.3442	5.17992	2.98324	8.12891	7.24858	4.38842	6.94339	5.95803	8.51382	7.73802	10.2007	8.64112	7.7365	10.1125	4.96053	10.9099	4.37308	8.50634	11.3802	3.95248	9.07315	3.72605	11.2888	4.19412	5.78238	7.10715
GSM972498	50	Female	III	958.082	723.915	GSE39582	pMMR	C2	-7.32171	Low	6.60356	6.6908	5.49615	3.38968	8.43429	7.4464	4.31218	6.41383	5.68804	8.15083	7.66735	9.65515	9.14345	8.63438	9.57762	5.84145	11.3089	4.3092	9.22034	11.052	4.08812	8.5208	4.10925	10.7597	3.53842	7.32284	6.33901
GSM972499	82	Male	III	1330.87	1741.9	GSE39582	dMMR	C2	-9.76263	Low	8.6667	7.98063	5.53948	3.73027	8.48481	7.67004	3.91138	6.75106	5.89312	7.55267	8.56714	8.66218	9.4598	8.4436	9.57577	7.3916	11.0915	4.35504	8.51854	11.3491	3.75517	8.71592	3.75756	11.1204	4.16907	7.34651	6.60592
GSM972501	76	Female	III	1112.82	980.174	GSE39582	pMMR	C3	3.71708	High	5.84963	6.51254	5.3361	2.96442	7.08172	7.62856	3.85479	6.37973	4.94724	8.60935	8.2554	10.1361	8.4176	6.20684	8.99187	4.92536	10.3171	4.47745	8.4077	10.3947	5.03396	9.04578	4.34649	11.0094	3.98175	5.72549	7.71244
GSM972502	69	Male	II	1088.62	801.839	GSE39582	pMMR	C2	4.01858	High	7.35312	6.42692	4.81803	2.87942	6.52476	7.19038	3.85844	5.46872	4.84675	8.47569	7.39478	9.03594	8.9032	5.94689	9.02314	5.03123	10.3304	4.77912	7.95352	10.602	4.17951	6.32337	4.71536	10.7297	4.66051	5.6191	7.6849
GSM972503	42	Female	II	444.644	-21.5074	GSE39582	pMMR	C2	2.6739	High	6.57869	7.09939	5.32958	3.00066	7.19351	7.19138	4.04075	6.17905	4.74266	8.08837	8.3138	8.91392	8.21687	7.44154	9.28752	4.633	10.6126	3.88484	7.92267	10.4851	4.36384	8.1354	4.0046	10.2523	4.07998	6.13035	7.10848
GSM972504	80	Male	III	386.538	-712.641	GSE39582	pMMR	C3	5.89798	High	6.20748	6.42363	4.82777	3.30915	6.4039	7.51494	4.11652	6.5017	4.40029	8.3095	7.40562	9.1032	7.69895	6.17444	8.44828	5.37083	10.0582	4.57546	8.20259	10.5453	4.01388	8.95239	4.21976	10.277	4.88589	4.73704	7.60297
GSM972505	69	Male	II	539.172	1273.38	GSE39582	pMMR	C2	5.02072	High	6.35717	6.12291	5.01145	3.0267	6.68753	7.93171	4.19178	6.72957	4.5503	7.93349	7.99869	8.72802	7.90782	6.28322	8.53059	4.55282	10.1154	4.33854	7.622	10.1745	5.32868	8.68494	4.27517	10.1349	4.26551	5.80701	7.87459
GSM972506	68	Male	II	539.172	1273.38	GSE39582	pMMR	C3	5.22684	High	5.84092	6.70488	5.01609	3.08094	6.59716	7.61725	4.15798	6.48261	4.80438	8.26801	7.89007	9.43916	8.21947	6.7193	8.81002	5.43661	10.0784	4.09442	7.82465	9.98216	4.21346	8.15181	4.44202	10.7677	3.63296	5.28025	7.39681
GSM972507	83	Female	III	30.0232	-186.294	GSE39582	dMMR	C2	-1.68376	High	8.10431	6.71607	5.3559	3.6896	7.77454	7.11525	3.98304	6.69409	4.81507	7.3652	8.05598	8.61289	8.81704	7.5045	9.13696	5.25832	10.9681	4.23014	8.34913	10.9656	3.75299	8.25523	4.26221	10.6496	4.47822	6.76917	6.79519
GSM972508	69	Female	I	173.4	-571.676	GSE39582	pMMR	C1	-3.74215	High	7.67739	7.69978	5.44562	3.52955	8.155	6.99001	4.03489	6.32776	5.39147	7.96507	7.06142	9.45081	8.76099	7.8593	9.48074	6.16434	11.0168	4.16926	9.46164	10.9635	3.92467	8.1964	4.45458	9.92909	4.71563	6.77377	6.88655
GSM972509	73	Female	I	39.8635	-939.804	GSE39582	pMMR	C1	-4.49331	Low	7.57362	7.58664	5.56379	3.66678	7.89459	7.07357	4.30322	5.74913	5.39253	7.2501	7.40531	8.98931	8.53186	8.18995	9.57294	5.63318	10.8061	4.3547	8.87099	10.9807	3.87501	7.57298	3.92505	10.1318	4.76697	7.0268	6.66275
GSM972510	89	Male	II	667.178	829.777	GSE39582	pMMR	C3	-1.85694	High	8.22508	7.28472	5.15605	3.67136	7.64351	7.09341	4.09786	5.62972	5.37032	7.82165	7.26576	8.44578	8.70837	7.93461	9.61059	6.35657	10.3673	4.25557	8.50382	11.3918	3.835	8.82668	4.62177	10.2657	5.14589	6.50033	6.78976
GSM972511	75	Male	III	1136.74	1525.29	GSE39582	pMMR	C2	-2.40604	High	8.17985	7.97048	5.27367	3.47334	7.98544	7.0852	4.2829	6.51065	5.34812	7.84942	7.43303	9.28705	8.863	8.12357	9.62719	4.85485	11.1879	4.14707	8.91583	11.0101	4.00142	8.80796	4.23033	10.1914	4.71278	6.60416	6.94526
GSM972512	62	Male	III	778.319	1103.56	GSE39582	pMMR	C1	-2.01817	High	7.01752	7.29558	4.83964	3.61113	7.9912	6.9075	3.45518	6.13951	5.39156	7.61129	7.3936	8.94935	8.83229	7.95316	9.47075	5.13602	10.7832	4.01865	8.43477	10.9067	3.96714	8.45096	4.674	10.3575	4.686	6.73943	6.99207
GSM972513	85	Male	III	539.172	1273.38	GSE39582	pMMR	C3	-0.197575	High	7.69078	7.26539	5.5075	3.31682	7.97243	7.03755	3.92233	5.79823	5.68005	8.08473	6.51816	9.57757	8.89085	7.346	9.72003	5.46677	10.8377	4.06709	9.50517	11.2966	3.90956	9.02392	4.09297	10.5019	4.05716	6.42073	6.99553
GSM972515	72	Female	II	1324.24	2207.54	GSE39582	pMMR	C3	-6.31517	Low	6.8876	7.70735	5.83109	3.8617	8.31381	7.07232	4.21399	6.27276	5.33189	8.05059	6.91896	9.35861	9.02643	7.09854	9.55458	5.64535	11.0476	3.98997	8.68558	11.2397	3.6776	8.67479	3.91528	10.7168	4.56572	7.17222	6.76626
GSM972516	82	Male	II	539.172	1273.38	GSE39582	pMMR	C3	2.32551	High	7.19823	8.18323	5.16748	4.36745	7.46159	6.90304	3.63959	5.95968	5.01767	7.4131	7.23758	9.29733	9.12644	5.99334	9.50141	6.02567	10.643	4.6898	8.28113	11.0817	4.02353	8.89083	3.90928	10.9352	5.68959	5.6434	7.25923
GSM972517	88	Female	II	NA	NA	GSE39582	pMMR	C3	-2.42442	High	7.61667	7.41625	5.27357	3.67452	7.72847	6.88073	3.7637	6.12294	5.01629	7.42543	7.33377	9.46132	8.72256	8.18903	9.41902	5.48695	10.9558	4.22676	9.22047	10.8724	3.84897	8.98919	4.04833	10.4034	5.32985	6.56258	6.85488
GSM972518	82	Female	III	NA	NA	GSE39582	pMMR	C2	4.41181	High	7.74686	6.59695	5.04757	3.1199	7.19037	6.90255	3.91281	7.33727	5.18398	8.55434	6.88214	9.40468	8.45028	6.67902	9.06285	4.94538	10.9442	4.34883	8.39361	11.0113	4.23528	7.98354	4.24794	10.6241	3.60319	5.12483	7.3272
GSM972519	58	Male	II	NA	NA	GSE39582	pMMR	C3	4.38792	High	6.834	6.51498	4.75694	3.5719	6.76331	6.8732	3.96715	5.74377	4.59571	7.98787	7.30316	9.28204	7.77743	6.75724	8.91128	5.07688	11.0777	4.03515	7.49897	10.1889	4.4413	8.26988	4.87797	10.4447	4.30984	6.11832	7.21155
GSM972520	76	Male	III	NA	NA	GSE39582	pMMR	C3	-5.00004	Low	5.84079	7.65694	5.59175	3.58864	8.00003	6.78155	4.03487	6.37106	5.60478	7.81559	6.96309	9.20858	8.72806	7.59037	9.39603	4.89401	10.6339	4.01115	8.58713	10.8067	3.70439	8.29366	3.99555	10.2194	5.17243	6.38235	6.79219
GSM972521	90	Female	II	NA	NA	GSE39582	pMMR	C3	0.537515	High	7.47263	7.48976	4.78306	3.64789	7.44246	6.97207	4.00609	6.13652	5.25484	7.94046	7.62361	9.43002	8.86956	5.66673	9.86591	5.72576	11.0513	4.23877	9.24203	10.8224	3.92226	9.23	4.11749	10.8945	5.23184	5.47461	7.30173
GSM972522	53	Female	II	NA	NA	GSE39582	pMMR	C2	-1.69036	High	6.62763	7.03833	5.23257	3.47449	7.58749	7.17948	4.46556	6.12818	5.2747	8.00651	8.19343	8.71511	8.68531	7.94712	9.02218	5.17048	10.2041	3.89928	8.01756	10.4455	4.10626	8.12735	3.90588	10.1372	4.30436	7.24783	6.74129

## Sheet: Table S3
Table S3. Summary of differential expressed genes of three m6A cluster related to CRC patient’s recurrence by Univariable Cox regression
Gene	HR	HR.95L	HR.95H	pvalue
MIER3	0.807915	0.66508	0.981427	0.0316475
HNF4G	0.826568	0.70972	0.962653	0.0143083
VKORC1	1.27202	1.00012	1.61782	0.0498836
RMND5A	0.787086	0.630427	0.982675	0.0344895
CDC42SE2	0.864728	0.750774	0.995978	0.0438139
RNFT1	0.827583	0.711653	0.9624	0.0139835
CHMP1B	0.81649	0.674922	0.987752	0.0369057
PTGER4	0.836479	0.699807	0.999843	0.0497993
ABCC4	0.845387	0.72949	0.979698	0.025575
ABHD17B	0.780695	0.642266	0.948961	0.0129181
ZNF252P	0.820276	0.678445	0.991757	0.0408133
AP1AR	0.846046	0.722482	0.990744	0.0379487
GMCL1	0.747272	0.63751	0.875932	0.000325269
ZFHX3	1.23518	1.03762	1.47036	0.0175382
FAR1	0.873303	0.765553	0.996218	0.0437626
ZNF780A	0.775308	0.620259	0.969117	0.0253832
RIPK1	0.759558	0.609186	0.947047	0.0145527
OCLN	0.820489	0.70311	0.957463	0.0120119
STAG1	0.79886	0.655829	0.973086	0.0256808
TNFSF10	0.812562	0.707294	0.933497	0.0033668
TPD52	0.802107	0.696466	0.923771	0.00221042
MFAP3	0.840207	0.717669	0.983667	0.0304099
PKP2	0.758598	0.657959	0.874629	0.000142025
EGLN1	0.798755	0.663794	0.961156	0.0173356
C5orf24	0.787458	0.672556	0.92199	0.00298525
RCHY1	0.677129	0.526585	0.870712	0.00237295
MOB1A	0.809114	0.669659	0.97761	0.0281939
VDAC3	0.769793	0.622002	0.952699	0.0161515
HDAC7	1.39813	1.09172	1.79053	0.00792504
GUF1	0.779945	0.662877	0.917687	0.00274303
LOC101928274	0.742124	0.593915	0.927319	0.00869492
KCTD9	0.856222	0.746916	0.981524	0.0259084

## Sheet: Table S4
Table S4. Person analysis between m6A regulator and mRNAs
m6A regulators	Gene	cor	pvalue	Regulation
ELAVL1	PRPF8	0.334692	1.70161e-22	postive
EIF3A	EIF3D	0.305859	7.14624e-19	postive
ELAVL1	EIF3D	0.390706	1.01831e-30	postive
YTHDF2	PARK7	0.347596	3.01625e-24	postive
ELAVL1	PARK7	0.315304	5.13234e-20	postive
RBM15	GDI2	0.476769	7.24576e-47	postive
YTHDF3	GDI2	0.543807	4.54254e-63	postive
EIF3A	GDI2	0.303481	1.36626e-18	postive
G3BP2	GDI2	0.614243	1.47234e-84	postive
PRRC2A	GDI2	-0.349885	1.44556e-24	negative
YTHDF2	RPL11	0.394174	2.77839e-31	postive
HNRNPC	HNRNPC	1	0	postive
RBM15	HNRNPA1	0.314698	6.09414e-20	postive
YTHDF2	HNRNPA1	0.34231	1.61012e-23	postive
YTHDC1	HNRNPA1	0.443686	4.19101e-40	postive
HNRNPA2B1	HNRNPA1	0.361215	3.46935e-26	postive
EIF3A	HNRNPA1	0.532616	4.16742e-60	postive
ELAVL1	HNRNPA1	0.335504	1.32744e-22	postive
EIF3A	RPS27A	0.398538	5.29965e-32	postive
ELAVL1	FAU	0.326231	2.16264e-21	postive
RBM15	TARDBP	0.46794	5.4691e-45	postive
YTHDF2	TARDBP	0.376094	2.05062e-28	postive
YTHDC1	TARDBP	0.405562	3.49539e-33	postive
HNRNPA2B1	TARDBP	0.441976	8.95448e-40	postive
EIF3A	TARDBP	0.350443	1.20741e-24	postive
ELAVL1	TARDBP	0.408684	1.02239e-33	postive
ELAVL1	RPL18	0.384736	9.19127e-30	postive
ELAVL1	EIF3F	0.405968	2.9819e-33	postive
ELAVL1	RPS5	0.357875	1.05841e-25	postive
METTL14	RPL34	0.347368	3.24407e-24	postive
ELAVL1	STARD7	0.366471	5.8392e-27	postive
ELAVL1	RPL19	0.321506	8.64241e-21	postive
ALKBH5	SLC25A3	0.317157	3.0273e-20	postive
EIF3A	SLC25A3	0.305904	7.05898e-19	postive
ELAVL1	SLC25A3	0.395392	1.75433e-31	postive
G3BP2	SLC25A3	0.356214	1.83353e-25	postive
ELAVL1	RPS11	0.319112	1.72755e-20	postive
RBM15	DDX5	0.305402	8.09772e-19	postive
YTHDF3	DDX5	0.370099	1.67431e-27	postive
YTHDC1	DDX5	0.42183	4.99244e-36	postive
FMR1	DDX5	0.315828	4.42287e-20	postive
EIF3A	DDX5	0.362021	2.64584e-26	postive
FMR1	RPL6	0.317912	2.43916e-20	postive
EIF3A	RPL6	0.485215	1.02712e-48	postive
ELAVL1	RPL6	0.302128	1.97007e-18	postive
ALKBH5	CTDNEP1	0.413202	1.6858e-34	postive
FMR1	CTDNEP1	-0.327491	1.48835e-21	negative
PRRC2A	CTDNEP1	0.334033	2.08022e-22	postive
EIF3A	RPL10A	0.306519	5.96328e-19	postive
WTAP	CBX3	0.326873	1.78809e-21	postive
YTHDC1	CBX3	0.352797	5.62439e-25	postive
HNRNPA2B1	CBX3	0.330756	5.60679e-22	postive
FMR1	CBX3	0.381784	2.68288e-29	postive
EIF3A	C18orf32	0.405942	3.0117e-33	postive
ELAVL1	PSMB2	0.433079	4.34174e-38	postive
RBM15	KHDRBS1	0.411282	3.63802e-34	postive
YTHDF2	KHDRBS1	0.410493	4.98385e-34	postive
YTHDC1	KHDRBS1	0.469594	2.45661e-45	postive
HNRNPA2B1	KHDRBS1	0.395737	1.53924e-31	postive
EIF3A	KHDRBS1	0.489531	1.11379e-49	postive
ELAVL1	KHDRBS1	0.428728	2.77921e-37	postive
PRRC2A	ATP6V1G2-DDX39B	0.443312	4.95109e-40	postive
METTL3	ERH	0.372413	7.48269e-28	postive
HNRNPA2B1	ERH	0.344026	9.38087e-24	postive
ELAVL1	ERH	0.362437	2.29985e-26	postive
RBM15B	ABCF1	0.316929	3.23127e-20	postive
ELAVL1	ABCF1	0.437242	7.16432e-39	postive
PRRC2A	ABCF1	0.362429	2.30607e-26	postive
ALKBH5	DAD1	0.343362	1.15657e-23	postive
G3BP1	DAD1	-0.35086	1.05496e-24	negative
RBM15	YY1	0.35993	5.33754e-26	postive
YTHDF2	YY1	0.359643	5.8734e-26	postive
YTHDF3	YY1	0.365822	7.28987e-27	postive
YTHDC1	YY1	0.309096	2.92906e-19	postive
HNRNPA2B1	YY1	0.304628	1.00025e-18	postive
EIF3A	YY1	0.363204	1.77439e-26	postive
G3BP2	YY1	0.349823	1.47481e-24	postive
ELAVL1	KAT7	0.477339	5.45687e-47	postive
METTL5	ZNF146	0.379651	5.77636e-29	postive
RBM15	ZNF146	0.426111	8.38058e-37	postive
ZCCHC4	ZNF146	0.305049	8.91793e-19	postive
YTHDF3	ZNF146	0.583974	1.11856e-74	postive
YTHDC1	ZNF146	0.386343	5.10651e-30	postive
FMR1	ZNF146	0.395435	1.72588e-31	postive
EIF3A	ZNF146	0.410096	5.83708e-34	postive
G3BP2	ZNF146	0.424605	1.57492e-36	postive
ELAVL1	SART1	0.327565	1.45586e-21	postive
PRRC2A	SART1	0.353183	4.95808e-25	postive
RBM15	ILF2	0.336542	9.6557e-23	postive
ELAVL1	ILF2	0.507089	9.4847e-54	postive
ALKBH5	SPAG7	0.405804	3.18011e-33	postive
FMR1	SPAG7	-0.35957	6.01968e-26	negative
ELAVL1	ZPR1	0.310659	1.89681e-19	postive
METTL14	C1D	0.316832	3.3222e-20	postive
YTHDF3	C1D	0.401048	2.02139e-32	postive
YTHDC1	C1D	0.353984	3.8157e-25	postive
FMR1	C1D	0.308848	3.13719e-19	postive
EIF3A	C1D	0.334686	1.70462e-22	postive
PRRC2A	C1D	-0.330398	6.24378e-22	negative
YTHDF1	NONO	0.367019	4.84003e-27	postive
FMR1	NONO	0.371153	1.16119e-27	postive
ELAVL1	NONO	0.416091	5.24704e-35	postive
YTHDF3	RHOA	0.483409	2.57691e-48	postive
G3BP1	RHOA	-0.352999	5.26505e-25	negative
G3BP2	RHOA	0.557585	7.1298e-67	postive
YTHDF1	RNPS1	0.349253	1.77214e-24	postive
ELAVL1	RNPS1	0.484903	1.20415e-48	postive
PRRC2A	RNPS1	0.307722	4.2822e-19	postive
YTHDC1	RPS24	0.412131	2.59043e-34	postive
HNRNPA2B1	RPS24	0.3331	2.76167e-22	postive
FMR1	RPS24	0.323544	4.76941e-21	postive
EIF3A	RPS24	0.40957	7.19578e-34	postive
HNRNPA2B1	NPM1	0.368216	3.20803e-27	postive
EIF3A	NPM1	0.456784	1.07996e-42	postive
METTL5	HSP90AB1	0.304098	1.15539e-18	postive
RBM15	HSP90AB1	0.407142	1.87944e-33	postive
CBLL1	HSP90AB1	0.307623	4.40102e-19	postive
YTHDF3	HSP90AB1	0.49168	3.64169e-50	postive
ELAVL1	HSP90AB1	0.455081	2.37924e-42	postive
G3BP2	HSP90AB1	0.452435	8.04504e-42	postive
ELAVL1	ARF1	0.398189	6.05552e-32	postive
RBM15	CANX	0.310536	1.96275e-19	postive
EIF3A	CANX	0.346334	4.51141e-24	postive
ELAVL1	CANX	0.314518	6.41353e-20	postive
RBM15	SMNDC1	0.440768	1.52704e-39	postive
CBLL1	SMNDC1	0.385153	7.89351e-30	postive
YTHDF2	SMNDC1	0.374622	3.44741e-28	postive
YTHDF3	SMNDC1	0.342607	1.46668e-23	postive
YTHDC1	SMNDC1	0.397138	9.0437e-32	postive
EIF3A	SMNDC1	0.548641	2.20191e-64	postive
IGF2BP3	SMNDC1	-0.340492	2.84346e-23	negative
ELAVL1	SMNDC1	0.351742	7.92695e-25	postive
G3BP2	SMNDC1	0.329	9.49275e-22	postive
YTHDC1	HNRNPM	0.328132	1.23001e-21	postive
RBM15	HNRNPD	0.328945	9.65102e-22	postive
CBLL1	HNRNPD	0.354228	3.52273e-25	postive
HNRNPA2B1	HNRNPD	0.47839	3.23087e-47	postive
EIF3A	HNRNPD	0.312171	1.24252e-19	postive
ELAVL1	HNRNPD	0.463243	5.18354e-44	postive
ELAVL1	RPL14	0.311571	1.46986e-19	postive
ELAVL1	KXD1	0.361144	3.55312e-26	postive
ELAVL1	OAZ1	0.377106	1.43217e-28	postive
G3BP1	ATP6V0B	-0.328704	1.03724e-21	negative
RBM15	RPS6	0.306979	5.25493e-19	postive
EIF3A	RPS6	0.351545	8.44846e-25	postive
ELAVL1	RPS6	0.346285	4.5828e-24	postive
ALKBH5	USP22	0.35254	6.11531e-25	postive
ELAVL1	USP22	0.361886	2.76905e-26	postive
RBM15	TMED2	0.348564	2.21148e-24	postive
ALKBH5	TMED2	0.306156	6.58732e-19	postive
YTHDF2	TMED2	0.377397	1.29158e-28	postive
YTHDF3	TMED2	0.338146	5.88995e-23	postive
EIF3A	TMED2	0.390181	1.23803e-30	postive
ELAVL1	TMED2	0.359066	7.1216e-26	postive
G3BP2	TMED2	0.38064	4.05033e-29	postive
METTL14	NBEAL1	0.400871	2.16362e-32	postive
YTHDF2	RPL4	0.321174	9.51702e-21	postive
EIF3A	RPL4	0.365008	9.62023e-27	postive
YTHDC1	HINT1	0.428119	3.59684e-37	postive
EIF3A	HINT1	0.32774	1.38223e-21	postive
ELAVL1	EEF2	0.332338	3.47932e-22	postive
PRRC2A	RPS10	0.304726	9.73745e-19	postive
METTL14	HNRNPK	0.337369	7.4846e-23	postive
RBM15	HNRNPK	0.39113	8.69387e-31	postive
YTHDF3	HNRNPK	0.406827	2.12752e-33	postive
YTHDC1	HNRNPK	0.496859	2.38248e-51	postive
EIF3A	HNRNPK	0.476741	7.34459e-47	postive
G3BP2	HNRNPK	0.350427	1.21352e-24	postive
YTHDC1	RPS3A	0.322047	7.38461e-21	postive
EIF3A	RPS3A	0.382485	2.0817e-29	postive
YTHDF3	UBC	0.311218	1.62246e-19	postive
METTL3	RPL17	0.333069	2.78789e-22	postive
YTHDC1	RPL17	0.319342	1.61683e-20	postive
G3BP1	RPL17	0.307131	5.04057e-19	postive
RBM15	SNX16	0.355935	2.01074e-25	postive
ZCCHC4	SNX16	0.38665	4.56251e-30	postive
YTHDF3	SNX16	0.364884	1.00361e-26	postive
ALKBH5	GAPDH	0.319203	1.68271e-20	postive
CBLL1	SAE1	0.320896	1.0316e-20	postive
ELAVL1	SAE1	0.326142	2.22051e-21	postive
RBM15	DNMT1	0.33039	6.25949e-22	postive
CBLL1	DNMT1	0.362103	2.57399e-26	postive
HNRNPA2B1	DNMT1	0.383136	1.64434e-29	postive
EIF3A	DNMT1	0.357468	1.21124e-25	postive
ELAVL1	DNMT1	0.595466	2.63553e-78	postive
YTHDF2	RCC2	0.374365	3.77495e-28	postive
HNRNPA2B1	RCC2	0.309675	2.49398e-19	postive
ELAVL1	RCC2	0.36696	4.93875e-27	postive
METTL14	ARID4A	0.355512	2.31116e-25	postive
ZCCHC4	ARID4A	0.337165	7.97008e-23	postive
YTHDF3	ARID4A	0.32053	1.14713e-20	postive
YTHDC1	ARID4A	0.394638	2.33197e-31	postive
G3BP2	ZNF500	-0.342377	1.57627e-23	negative
PRRC2A	ZNF500	0.352128	6.99239e-25	postive
METTL3	CCNB1IP1	0.374113	4.12381e-28	postive
ELAVL1	CCNB1IP1	0.30582	7.22343e-19	postive
RBM15	YWHAZ	0.455373	2.07891e-42	postive
CBLL1	YWHAZ	0.322684	6.13212e-21	postive
ZCCHC4	YWHAZ	0.361545	3.1049e-26	postive
ALKBH5	YWHAZ	0.325877	2.40126e-21	postive
YTHDF2	YWHAZ	0.321835	7.85468e-21	postive
YTHDF3	YWHAZ	0.549579	1.21648e-64	postive
G3BP2	YWHAZ	0.488793	1.63179e-49	postive
YTHDF2	TXNL4A	0.369499	2.06057e-27	postive
EIF3A	TXNL4A	0.378098	1.00627e-28	postive
ZCCHC4	STRBP	0.37197	8.73334e-28	postive
YTHDF3	CLASRP	-0.331752	4.15345e-22	negative
G3BP2	CLASRP	-0.365863	7.18871e-27	negative
PRRC2A	CLASRP	0.405668	3.35393e-33	postive
RBM15B	KAT5	0.322808	5.91431e-21	postive
ALKBH5	KAT5	0.444943	2.39181e-40	postive
METTL3	FKBP3	0.380945	3.62978e-29	postive
RBM15	HAUS1	0.309535	2.59328e-19	postive
YTHDF2	HAUS1	0.310983	1.73244e-19	postive
EIF3A	HAUS1	0.38856	2.25708e-30	postive
METTL14	C12orf29	0.331841	4.0434e-22	postive
YTHDC1	C12orf29	0.327959	1.29488e-21	postive
FMR1	C12orf29	0.334822	1.63502e-22	postive
EIF3A	C12orf29	0.365974	6.92213e-27	postive
RBM15	FXN	0.334456	1.82836e-22	postive
RBM15B	FXN	0.367015	4.84719e-27	postive
CBLL1	FXN	0.352886	5.46286e-25	postive
ALKBH5	FXN	0.338378	5.4821e-23	postive
YTHDF2	FXN	0.34416	8.99249e-24	postive
ELAVL1	FXN	0.506158	1.5801e-53	postive
RBM15	CDC73	0.410073	5.89072e-34	postive
YTHDF2	CDC73	0.371127	1.1715e-27	postive
YTHDF3	CDC73	0.403112	9.09274e-33	postive
YTHDC1	CDC73	0.374556	3.52929e-28	postive
EIF3A	CDC73	0.411225	3.72223e-34	postive
G3BP2	CDC73	0.392442	5.32485e-31	postive
RBM15	PPP1CC	0.406256	2.66313e-33	postive
YTHDF3	PPP1CC	0.348573	2.20535e-24	postive
YTHDC1	PPP1CC	0.319753	1.43593e-20	postive
HNRNPA2B1	PPP1CC	0.39641	1.19233e-31	postive
FMR1	PPP1CC	0.30559	7.69254e-19	postive
EIF3A	PPP1CC	0.463597	4.38252e-44	postive
G3BP2	PPP1CC	0.318488	2.06714e-20	postive
METTL14	ANKRD36	0.315622	4.68871e-20	postive
YTHDC1	ANKRD36	0.304597	1.00878e-18	postive
RBM15	SLC25A32	0.412492	2.2418e-34	postive
YTHDF3	SLC25A32	0.401703	1.56976e-32	postive
HNRNPA2B1	SLC25A32	0.311433	1.52796e-19	postive
FMR1	SLC25A32	0.41854	1.93385e-35	postive
EIF3A	SLC25A32	0.389037	1.89203e-30	postive
ELAVL1	SLC25A32	0.370337	1.54156e-27	postive
ALKBH5	ELP3	0.390622	1.05082e-30	postive
RBM15	RSRC1	0.461684	1.08522e-43	postive
CBLL1	RSRC1	0.333545	2.41319e-22	postive
YTHDF2	RSRC1	0.350265	1.27877e-24	postive
YTHDC1	RSRC1	0.345917	5.15226e-24	postive
HNRNPA2B1	RSRC1	0.375068	2.94617e-28	postive
FMR1	RSRC1	0.301877	2.10803e-18	postive
EIF3A	RSRC1	0.435051	1.85555e-38	postive
ELAVL1	RSRC1	0.344247	8.74773e-24	postive
ZCCHC4	CSRNP3	-0.311704	1.41611e-19	negative
RBM15	SMC4	0.472276	6.64421e-46	postive
ZCCHC4	SMC4	0.348127	2.54409e-24	postive
YTHDF3	SMC4	0.340816	2.57014e-23	postive
YTHDC1	SMC4	0.312451	1.14871e-19	postive
HNRNPA2B1	SMC4	0.511095	1.03452e-54	postive
FMR1	SMC4	0.310383	2.04841e-19	postive
EIF3A	SMC4	0.423643	2.35161e-36	postive
RBM15	NCBP1	0.40218	1.30474e-32	postive
ZCCHC4	NCBP1	0.326069	2.26865e-21	postive
YTHDF3	NCBP1	0.414235	1.11197e-34	postive
EIF3A	NCBP1	0.3653	8.71159e-27	postive
ELAVL1	NCBP1	0.382384	2.15927e-29	postive
G3BP2	NCBP1	0.411699	3.0798e-34	postive
ELAVL1	TRAP1	0.44177	9.8114e-40	postive
YTHDF1	TGFBRAP1	0.301093	2.60394e-18	postive
G3BP2	PCBP4	-0.312618	1.09585e-19	negative
PRRC2A	PCBP4	0.323799	4.42552e-21	postive
METTL3	PRMT5	0.387094	3.87458e-30	postive
YTHDF2	PRMT5	0.385542	6.84604e-30	postive
ZCCHC4	FKTN	0.346224	4.6722e-24	postive
YTHDC1	FKTN	0.398366	5.6604e-32	postive
FMR1	FKTN	0.354233	3.51705e-25	postive
EIF3A	FKTN	0.343093	1.25867e-23	postive
METTL5	MRPL19	0.318605	1.99914e-20	postive
RBM15	MRPL19	0.465678	1.62218e-44	postive
CBLL1	MRPL19	0.329511	8.14861e-22	postive
YTHDF2	MRPL19	0.393658	3.37413e-31	postive
HNRNPA2B1	MRPL19	0.305205	8.54555e-19	postive
EIF3A	MRPL19	0.465787	1.53965e-44	postive
ELAVL1	MRPL19	0.463323	4.99084e-44	postive
G3BP2	MRPL19	0.343837	9.95707e-24	postive
METTL5	DSN1	0.306091	6.70516e-19	postive
RBM15	DSN1	0.38056	4.16919e-29	postive
CBLL1	DSN1	0.311753	1.39677e-19	postive
YTHDF1	DSN1	0.456963	9.93907e-43	postive
YTHDC1	DSN1	0.301641	2.24672e-18	postive
HNRNPA2B1	DSN1	0.311228	1.6182e-19	postive
FMR1	DSN1	0.449792	2.68884e-41	postive
ELAVL1	DSN1	0.383494	1.44404e-29	postive
METTL5	HS2ST1	0.318017	2.36627e-20	postive
RBM15	HS2ST1	0.442859	6.05406e-40	postive
CBLL1	HS2ST1	0.335475	1.33946e-22	postive
ZCCHC4	HS2ST1	0.300803	2.81475e-18	postive
YTHDF3	HS2ST1	0.403365	8.24053e-33	postive
YTHDC1	HS2ST1	0.347425	3.18508e-24	postive
FMR1	HS2ST1	0.355359	2.43026e-25	postive
EIF3A	HS2ST1	0.429468	2.03093e-37	postive
G3BP2	HS2ST1	0.348526	2.23886e-24	postive
RBM15	SEPHS1	0.340699	2.66546e-23	postive
YTHDF1	SEPHS1	0.375971	2.14197e-28	postive
YTHDC1	SEPHS1	0.33691	8.62178e-23	postive
FMR1	SEPHS1	0.361806	2.84389e-26	postive
ELAVL1	SEPHS1	0.429605	1.9163e-37	postive
CBLL1	CRX	-0.337338	7.55834e-23	negative
ZCCHC4	CRX	-0.368221	3.20284e-27	negative
ALKBH5	CRX	-0.339654	3.68994e-23	negative
RBM15	CDC27	0.426752	6.40033e-37	postive
YTHDF3	CDC27	0.404268	5.79658e-33	postive
YTHDC2	CDC27	0.370018	1.72191e-27	postive
ELAVL1	CDC27	0.316379	3.77969e-20	postive
G3BP2	CDC27	0.486932	4.25911e-49	postive
RBM15B	MCRS1	0.355039	2.69985e-25	postive
CBLL1	MCRS1	0.309355	2.72572e-19	postive
ALKBH5	MCRS1	0.379204	6.78066e-29	postive
ELAVL1	MCRS1	0.380199	4.74664e-29	postive
YTHDF1	RAE1	0.623524	8.29138e-88	postive
FMR1	RAE1	0.328056	1.25829e-21	postive
ELAVL1	RAE1	0.321506	8.64218e-21	postive
RBM15	NHLRC2	0.36461	1.10165e-26	postive
ZCCHC4	NHLRC2	0.35637	1.74144e-25	postive
YTHDC1	NHLRC2	0.533407	2.59547e-60	postive
FMR1	NHLRC2	0.304187	1.12776e-18	postive
EIF3A	NHLRC2	0.539603	6.07319e-62	postive
YTHDF2	SNRPD1	0.32416	3.98143e-21	postive
HNRNPA2B1	SNRPD1	0.342891	1.34132e-23	postive
EIF3A	SNRPD1	0.317543	2.7108e-20	postive
ELAVL1	SNRPD1	0.317058	3.1139e-20	postive
YTHDF1	POLR1D	0.345161	6.55012e-24	postive
ELAVL1	ZNF71	0.322982	5.62165e-21	postive
ZCCHC4	MMP17	-0.319448	1.56802e-20	negative
FMR1	PDHA1	0.320974	1.00862e-20	postive
ELAVL1	PDHA1	0.32509	3.02821e-21	postive
YTHDF2	SPRY3	-0.329278	8.7354e-22	negative
RBM15B	NKIRAS2	0.328657	1.05162e-21	postive
YTHDF1	NKIRAS2	0.341974	1.78916e-23	postive
PRRC2A	NKIRAS2	0.338111	5.95261e-23	postive
YTHDF1	MED25	0.359596	5.96684e-26	postive
ELAVL1	MED25	0.356654	1.58566e-25	postive
PRRC2A	MED25	0.340664	2.69492e-23	postive
METTL14	TRAPPC8	0.36354	1.5839e-26	postive
FTO	EHD3	0.411637	3.15727e-34	postive
METTL5	ORC4	0.325118	3.00416e-21	postive
RBM15	ORC4	0.379075	7.1008e-29	postive
YTHDC1	ORC4	0.367771	3.73887e-27	postive
FMR1	ORC4	0.366371	6.04261e-27	postive
EIF3A	ORC4	0.37976	5.55617e-29	postive
YTHDF3	GDAP1	0.34858	2.2003e-24	postive
METTL14	PPIP5K2	0.333349	2.56113e-22	postive
YTHDF3	PPIP5K2	0.317354	2.8616e-20	postive
YTHDC1	PPIP5K2	0.431731	7.74156e-38	postive
FMR1	PPIP5K2	0.363158	1.80232e-26	postive
EIF3A	PPIP5K2	0.491503	3.99483e-50	postive
YTHDC1	ZMYM2	0.369611	1.98249e-27	postive
FMR1	ZMYM2	0.358455	8.729e-26	postive
ZCCHC4	MAST1	-0.312433	1.15445e-19	negative
RBM15	FXR2	-0.330543	5.97881e-22	negative
YTHDC1	FXR2	-0.335492	1.33231e-22	negative
FMR1	FXR2	-0.321366	9.0021e-21	negative
METTL5	C16orf87	0.305356	8.20001e-19	postive
RBM15	C16orf87	0.445779	1.64527e-40	postive
CBLL1	C16orf87	0.328311	1.16604e-21	postive
ZCCHC4	C16orf87	0.311618	1.45073e-19	postive
FMR1	C16orf87	0.367278	4.42947e-27	postive
RBM15	CAPRIN1	0.402371	1.21213e-32	postive
YTHDF3	CAPRIN1	0.52039	5.39756e-57	postive
ELAVL1	CAPRIN1	0.346461	4.33284e-24	postive
G3BP2	CAPRIN1	0.504366	4.20449e-53	postive
YTHDF2	YRDC	0.300451	3.09298e-18	postive
ELAVL1	YRDC	0.313958	7.5133e-20	postive
RBM15	BTF3L4	0.355649	2.20929e-25	postive
ZCCHC4	RAD50	0.310794	1.82652e-19	postive
YTHDF1	RAD50	0.301889	2.10142e-18	postive
FMR1	RAD50	0.374477	3.62907e-28	postive
FMR1	SMARCE1	0.321453	8.7754e-21	postive
PRRC2A	XRCC3	0.303739	1.27387e-18	postive
ELAVL1	POU2F1	0.31953	1.53166e-20	postive
RBM15	PDZD8	0.355566	2.27036e-25	postive
YTHDC1	PDZD8	0.306339	6.26498e-19	postive
HNRNPA2B1	PDZD8	0.315542	4.79644e-20	postive
FMR1	PDZD8	0.302569	1.74899e-18	postive
EIF3A	PDZD8	0.533337	2.70629e-60	postive
PRRC2A	PPP1CB	-0.341748	1.92035e-23	negative
HNRNPA2B1	DTL	0.397068	9.28521e-32	postive
ELAVL1	DTL	0.437087	7.66654e-39	postive
HNRNPA2B1	SERTAD1	-0.300591	2.97924e-18	negative
ALKBH5	SNIP1	0.3468	3.88922e-24	postive
YTHDF3	SNIP1	0.317349	2.86537e-20	postive
ELAVL1	SNIP1	0.331769	4.13237e-22	postive
G3BP1	SNIP1	-0.317597	2.66885e-20	negative
G3BP2	SNIP1	0.420846	7.49639e-36	postive
YTHDC1	KLHL15	0.372802	6.53067e-28	postive
FMR1	KLHL15	0.408286	1.19687e-33	postive
EIF3A	KLHL15	0.315244	5.2205e-20	postive
RBM15	KDM3B	0.30719	4.95842e-19	postive
ELAVL1	KDM3B	0.424872	1.40828e-36	postive
RBM15	EIF3A	0.36931	2.19987e-27	postive
YTHDF2	EIF3A	0.358361	9.00426e-26	postive
YTHDF3	EIF3A	0.325317	2.83274e-21	postive
YTHDC1	EIF3A	0.4136	1.43615e-34	postive
HNRNPA2B1	EIF3A	0.334078	2.05174e-22	postive
FMR1	EIF3A	0.305663	7.53858e-19	postive
EIF3A	EIF3A	1	0	postive
RBM15	MTHFD2	0.367316	4.37101e-27	postive
YTHDF2	MTHFD2	0.376357	1.86825e-28	postive
HNRNPA2B1	MTHFD2	0.320622	1.11694e-20	postive
EIF3A	MTHFD2	0.393115	4.13771e-31	postive
ELAVL1	MTHFD2	0.368625	2.78667e-27	postive
RBM15	ZNF473	0.332467	3.3461e-22	postive
CBLL1	ZNF473	0.31318	9.35596e-20	postive
ELAVL1	ZNF473	0.510111	1.78743e-54	postive
YTHDF3	B4GALT2	-0.348917	1.97432e-24	negative
PRRC2A	B4GALT2	0.361282	3.39203e-26	postive
G3BP1	TTC9C	0.311972	1.31364e-19	postive
RBM15	RCOR2	-0.346432	4.37254e-24	negative
CBLL1	RCOR2	-0.309387	2.70212e-19	negative
YTHDF3	RCOR2	-0.309731	2.45557e-19	negative
YTHDC1	RCOR2	-0.330501	6.05406e-22	negative
FMR1	RCOR2	-0.303501	1.35883e-18	negative
EIF3A	RCOR2	-0.303903	1.21839e-18	negative
IGF2BP3	RCOR2	0.303027	1.54502e-18	postive
YTHDF3	GALK2	0.382659	1.95495e-29	postive
EIF3A	GALK2	0.325812	2.44802e-21	postive
G3BP2	GALK2	0.392819	4.62272e-31	postive
YTHDC1	CEPT1	0.309142	2.89212e-19	postive
ZCCHC4	CSNK2A1	0.353539	4.41456e-25	postive
ALKBH5	PPP4R1	0.464241	3.22459e-44	postive
YTHDF2	PPP4R1	0.351472	8.65251e-25	postive
RBM15	RBAK	0.378242	9.55923e-29	postive
CBLL1	RBAK	0.367561	4.01927e-27	postive
ZCCHC4	RBAK	0.3988	4.79476e-32	postive
YTHDF3	RBAK	0.420455	8.80956e-36	postive
G3BP2	RBAK	0.326932	1.7574e-21	postive
ALKBH5	GGCX	0.416854	3.84805e-35	postive
G3BP2	GGCX	0.327018	1.713e-21	postive
ZCCHC4	TBC1D10A	-0.334547	1.77864e-22	negative
YTHDF1	CD59	-0.31736	2.85676e-20	negative
PRRC2A	CD59	-0.334048	2.07042e-22	negative
RBM15	NFATC2IP	0.306177	6.54971e-19	postive
ZCCHC4	NFYB	0.429204	2.27123e-37	postive
FMR1	NFYB	0.370862	1.28466e-27	postive
METTL14	TUBD1	0.307379	4.70793e-19	postive
RBM15	TUBD1	0.313735	8.00189e-20	postive
YTHDC1	TUBD1	0.322224	7.01385e-21	postive
RBM15	ZCCHC7	0.468735	3.72424e-45	postive
CBLL1	ZCCHC7	0.306934	5.32097e-19	postive
ZCCHC4	ZCCHC7	0.330498	6.06025e-22	postive
YTHDF3	ZCCHC7	0.423003	3.0698e-36	postive
G3BP2	ZCCHC7	0.432005	6.88397e-38	postive
YTHDF1	EIF3H	0.340089	3.22335e-23	postive
RBM15B	PRR3	0.318088	2.31894e-20	postive
CBLL1	PRR3	0.315932	4.29382e-20	postive
ALKBH5	PRR3	0.448108	5.76649e-41	postive
ELAVL1	PRR3	0.348422	2.31482e-24	postive
YTHDF1	FAM199X	0.306972	5.26458e-19	postive
FMR1	FAM199X	0.539975	4.83573e-62	postive
YTHDF1	TRIM24	0.404924	4.48741e-33	postive
ALKBH5	RAB33A	0.326098	2.24929e-21	postive
RBM15	CCDC106	-0.312754	1.0548e-19	negative
RBM15	CKS1B	0.384385	1.04445e-29	postive
ELAVL1	CKS1B	0.410936	4.17761e-34	postive
ZCCHC4	IDE	0.309228	2.82373e-19	postive
EIF3A	IDE	0.315788	4.4725e-20	postive
METTL14	TMF1	0.332173	3.6576e-22	postive
RBM15	TMF1	0.33629	1.04314e-22	postive
YTHDF3	TMF1	0.376861	1.56261e-28	postive
YTHDC1	TMF1	0.412988	1.83739e-34	postive
FMR1	TMF1	0.322431	6.60132e-21	postive
EIF3A	TMF1	0.408578	1.06606e-33	postive
G3BP2	TMF1	0.322624	6.24128e-21	postive
PRRC2A	TMF1	-0.369205	2.28095e-27	negative
YTHDC1	BOLA2	-0.351248	9.30362e-25	negative
RBM15B	MEPCE	0.363643	1.52975e-26	postive
CBLL1	MEPCE	0.344691	7.60091e-24	postive
YTHDF1	MEPCE	0.468799	3.61092e-45	postive
PRRC2A	MEPCE	0.448892	4.04455e-41	postive
ELAVL1	PEG3	-0.310144	2.189e-19	negative
YTHDF1	CHCHD6	0.361721	2.9265e-26	postive
YTHDF1	AKAP1	0.401516	1.68693e-32	postive
ALKBH5	PSMD9	0.33238	3.43509e-22	postive
YTHDF2	PSMD9	0.311561	1.47418e-19	postive
CBLL1	PLCD1	-0.33447	1.82087e-22	negative
ZCCHC4	PLCD1	-0.319776	1.4264e-20	negative
YTHDF1	PLCD1	-0.35292	5.40189e-25	negative
ELAVL1	PLCD1	-0.40302	9.42324e-33	negative
ZCCHC4	INPP5K	-0.302109	1.98049e-18	negative
YTHDF1	INPP5K	-0.319656	1.47682e-20	negative
YTHDC1	PPM1L	0.333323	2.58101e-22	postive
EIF3A	PPM1L	0.317467	2.77073e-20	postive
PRRC2A	INO80B	0.360652	4.19164e-26	postive
YTHDF1	ATP11A	0.35053	1.17399e-24	postive
RBM15	IL34	-0.359193	6.82693e-26	negative
CBLL1	IL34	-0.342798	1.38101e-23	negative
ZCCHC4	IL34	-0.40414	6.09328e-33	negative
ALKBH5	IL34	-0.434782	2.08394e-38	negative
YTHDF2	IL34	-0.411156	3.82679e-34	negative
EIF3A	IL34	-0.309878	2.35741e-19	negative
FTO	PDE6A	-0.318465	2.08086e-20	negative
YTHDF2	PDE6A	-0.323778	4.45368e-21	negative
RBM15	KIF4A	0.414675	9.3121e-35	postive
RBM15B	KIF4A	0.309417	2.67954e-19	postive
CBLL1	KIF4A	0.362117	2.56129e-26	postive
HNRNPA2B1	KIF4A	0.35267	5.86093e-25	postive
ELAVL1	KIF4A	0.50023	3.93673e-52	postive
ALKBH5	SLC38A3	-0.322756	6.00556e-21	negative
YTHDF2	SLC38A3	-0.304929	9.21454e-19	negative
ELAVL1	CAMSAP1	0.327408	1.52583e-21	postive
METTL14	KIAA2026	0.339598	3.75474e-23	postive
YTHDC1	KIAA2026	0.409654	6.95993e-34	postive
G3BP2	HADH	0.313457	8.65451e-20	postive
ALKBH5	SEC24D	0.377594	1.20425e-28	postive
YTHDF2	SEC24D	0.33247	3.34287e-22	postive
METTL14	PCM1	0.399377	3.84415e-32	postive
YTHDC1	PCM1	0.344593	7.84103e-24	postive
EIF3A	PCM1	0.404004	6.42604e-33	postive
ALKBH5	RBFA	0.383852	1.26798e-29	postive
YTHDC1	GPATCH2	0.300058	3.43721e-18	postive
RBM15	SNAPC3	0.308079	3.8813e-19	postive
ZCCHC4	SNAPC3	0.359896	5.3981e-26	postive
FTO	C1QTNF5	0.351237	9.33701e-25	postive
RBM15	SLC25A33	0.387482	3.35928e-30	postive
CBLL1	SLC25A33	0.334198	1.97818e-22	postive
ZCCHC4	SLC25A33	0.342046	1.7491e-23	postive
YTHDF2	SLC25A33	0.397779	7.08205e-32	postive
FTO	PLBD2	0.41228	2.44078e-34	postive
FTO	FKBP14	0.305745	7.37169e-19	postive
ELAVL1	UST	-0.322192	7.0778e-21	negative
RBM15B	SNRPC	0.301486	2.34271e-18	postive
YTHDF1	SNRPC	0.381237	3.26743e-29	postive
RBM15	KCNB1	-0.329818	7.43236e-22	negative
RBM15B	TKT	0.483789	2.12415e-48	postive
ELAVL1	TKT	0.359869	5.44648e-26	postive
CBLL1	SNCB	-0.317315	2.89369e-20	negative
ZCCHC4	SNCB	-0.353833	4.00887e-25	negative
ZCCHC4	TNNI3K	0.300251	3.26374e-18	postive
FTO	PRAF2	0.46146	1.20651e-43	postive
PRRC2A	HMGA1	0.44499	2.34183e-40	postive
ZCCHC4	VSX1	-0.317016	3.15164e-20	negative
YTHDF2	VSX1	-0.336204	1.07105e-22	negative
ALKBH5	SGPL1	0.380501	4.2578e-29	postive
YTHDF1	SGPL1	-0.327811	1.35348e-21	negative
YTHDF3	SGPL1	0.386241	5.30135e-30	postive
G3BP2	SGPL1	0.467287	7.49206e-45	postive
RBM15B	DNAJC5	0.303096	1.51667e-18	postive
YTHDF1	DNAJC5	0.652864	7.71828e-99	postive
PRRC2A	DNAJC5	0.301459	2.35923e-18	postive
RBM15	GNL1	-0.302185	1.94033e-18	negative
ZCCHC4	GNL1	-0.404221	5.90461e-33	negative
ALKBH5	GNL1	-0.300112	3.38774e-18	negative
YTHDF2	GNL1	-0.306961	5.28178e-19	negative
YTHDF3	GNL1	-0.308309	3.64202e-19	negative
YTHDC2	GNL1	-0.330037	6.95915e-22	negative
RBM15	BOC	-0.330161	6.70589e-22	negative
RBM15	CHEK2	0.402917	9.80648e-33	postive
CBLL1	CHEK2	0.333611	2.3648e-22	postive
HNRNPA2B1	CHEK2	0.349232	1.78391e-24	postive
EIF3A	CHEK2	0.344051	9.30711e-24	postive
ELAVL1	CHEK2	0.457111	9.27699e-43	postive
EIF3A	BCCIP	0.321558	8.51312e-21	postive
ZCCHC4	CRYBB1	-0.339977	3.33741e-23	negative
YTHDC1	CRYBB1	-0.329475	8.23627e-22	negative
YTHDC1	PUM1	0.361396	3.26459e-26	postive
RBM15	ACTR3	0.321498	8.66197e-21	postive
YTHDF3	ACTR3	0.32558	2.62103e-21	postive
G3BP2	ACTR3	0.369519	2.04637e-27	postive
PRRC2A	ACTR3	-0.303547	1.34209e-18	negative
HNRNPA2B1	GNL2	0.405938	3.01709e-33	postive
EIF3A	GNL2	0.305378	8.15102e-19	postive
RBM15	TMTC4	0.331076	5.09197e-22	postive
CBLL1	TMTC4	0.374992	3.02625e-28	postive
ZCCHC4	TMTC4	0.33373	2.28096e-22	postive
YTHDF1	TMTC4	0.415701	6.14692e-35	postive
FMR1	TMTC4	0.3031	1.51492e-18	postive
ELAVL1	TMTC4	0.321399	8.91632e-21	postive
RBM15	RYK	0.350915	1.03621e-24	postive
YTHDF3	RYK	0.336353	1.0232e-22	postive
YTHDC1	RYK	0.362998	1.90282e-26	postive
FMR1	RYK	0.348583	2.19807e-24	postive
EIF3A	RYK	0.327551	1.46201e-21	postive
ZCCHC4	CMTM3	-0.359996	5.22022e-26	negative
ELAVL1	PHB2	0.330859	5.43639e-22	postive
CBLL1	DIS3L2	0.301787	2.1599e-18	postive
ELAVL1	DIS3L2	0.34881	2.04324e-24	postive
FTO	COL3A1	0.349959	1.41164e-24	postive
ZCCHC4	HS6ST3	-0.301278	2.47711e-18	negative
ZCCHC4	VPS37D	-0.315939	4.28476e-20	negative
YTHDF3	DENND4A	0.398939	4.54545e-32	postive
YTHDC1	DENND4A	0.361391	3.27055e-26	postive
EIF3A	DENND4A	0.415397	6.95423e-35	postive
G3BP2	DENND4A	0.32961	7.91029e-22	postive
ALKBH5	TLE3	0.37024	1.59416e-27	postive
G3BP2	TBRG1	0.341159	2.3084e-23	postive
ALKBH5	AK1	0.30081	2.80955e-18	postive
YTHDF1	RAVER1	0.330049	6.93511e-22	postive
ELAVL1	RAVER1	0.306591	5.8457e-19	postive
PRRC2A	RAVER1	0.546631	7.79639e-64	postive
RBM15	DCTN4	0.46529	1.95354e-44	postive
CBLL1	DCTN4	0.34587	5.23027e-24	postive
ZCCHC4	DCTN4	0.395251	1.85002e-31	postive
YTHDF3	DCTN4	0.542833	8.31006e-63	postive
EIF3A	DCTN4	0.370174	1.63102e-27	postive
G3BP2	DCTN4	0.464037	3.55268e-44	postive
YTHDC1	ARHGAP21	0.373907	4.43335e-28	postive
EIF3A	ARHGAP21	0.354711	3.00662e-25	postive
G3BP2	B4GALT4	0.329079	9.27331e-22	postive
YTHDF1	SCAMP2	-0.303131	1.5023e-18	negative
METTL3	BRMS1L	0.321088	9.75828e-21	postive
RBM15	BRMS1L	0.42755	4.5737e-37	postive
CBLL1	BRMS1L	0.340431	2.8975e-23	postive
YTHDF3	BRMS1L	0.319302	1.63558e-20	postive
ELAVL1	BRMS1L	0.308053	3.90895e-19	postive
G3BP2	BRMS1L	0.312726	1.06332e-19	postive
RBM15B	UBFD1	0.343907	9.73895e-24	postive
CBLL1	UBFD1	0.311324	1.57529e-19	postive
ZCCHC4	UBFD1	0.325559	2.63741e-21	postive
ALKBH5	UBFD1	0.313619	8.26742e-20	postive
ELAVL1	UBFD1	0.365424	8.35088e-27	postive
YTHDF1	MPC1	-0.331403	4.61521e-22	negative
CBLL1	SF3A1	0.373171	5.74012e-28	postive
ALKBH5	SF3A1	0.449382	3.23838e-41	postive
YTHDF2	SF3A1	0.331236	4.85306e-22	postive
ELAVL1	SF3A1	0.315278	5.17107e-20	postive
YTHDF3	CPEB4	0.302357	1.85203e-18	postive
PRRC2A	CPEB4	-0.321667	8.24795e-21	negative
PRRC2A	LARP1	0.416453	4.5302e-35	postive
YTHDF1	IQGAP2	-0.387823	2.96347e-30	negative
ALKBH5	YIF1B	0.344769	7.41623e-24	postive
ELAVL1	YIF1B	0.306478	6.03102e-19	postive
RBM15	TRIP13	0.320748	1.0769e-20	postive
RBM15B	TRIP13	0.301324	2.44694e-18	postive
CBLL1	TRIP13	0.372265	7.88038e-28	postive
ZCCHC4	TRIP13	0.316654	3.49478e-20	postive
YTHDF1	TRIP13	0.310853	1.79644e-19	postive
HNRNPA2B1	TRIP13	0.445095	2.23448e-40	postive
ELAVL1	TRIP13	0.392525	5.16303e-31	postive
ALKBH5	PRRC1	0.310717	1.86604e-19	postive
YTHDC2	PRRC1	0.326052	2.28001e-21	postive
G3BP2	PRRC1	0.3117	1.41766e-19	postive
FMR1	ORMDL1	0.324491	3.61175e-21	postive
ALKBH5	CHST7	0.354013	3.78038e-25	postive
METTL3	ZNF26	0.31354	8.45383e-20	postive
ZCCHC4	ZNF26	0.345665	5.58227e-24	postive
YTHDF3	BMPR1A	0.365369	8.50842e-27	postive
FMR1	BMPR1A	0.30006	3.43486e-18	postive
EIF3A	BMPR1A	0.395715	1.55196e-31	postive
YTHDF2	FRA10AC1	0.312272	1.20789e-19	postive
YTHDC1	FRA10AC1	0.335754	1.22952e-22	postive
EIF3A	FRA10AC1	0.375512	2.51906e-28	postive
YTHDF1	NFS1	0.403816	6.91335e-33	postive
YTHDF3	NFS1	0.347271	3.34613e-24	postive
ELAVL1	NFS1	0.331927	3.93951e-22	postive
METTL14	ATRX	0.342925	1.32701e-23	postive
FMR1	ATRX	0.404708	4.88281e-33	postive
ELAVL1	EFTUD2	0.349489	1.64251e-24	postive
RBM15B	BYSL	0.382367	2.1732e-29	postive
CBLL1	BYSL	0.336692	9.22151e-23	postive
YTHDF1	BYSL	0.416242	4.93634e-35	postive
ELAVL1	BYSL	0.389912	1.3682e-30	postive
PRRC2A	BYSL	0.40568	3.33844e-33	postive
RBM15	TBL1XR1	0.502182	1.37489e-52	postive
ZCCHC4	TBL1XR1	0.360556	4.32763e-26	postive
YTHDF3	TBL1XR1	0.465374	1.87674e-44	postive
YTHDC1	TBL1XR1	0.300954	2.70237e-18	postive
YTHDC2	TBL1XR1	0.307056	5.14438e-19	postive
EIF3A	TBL1XR1	0.36711	4.69163e-27	postive
G3BP2	TBL1XR1	0.436509	9.85822e-39	postive
PRRC2A	TBL1XR1	-0.301034	2.64525e-18	negative
METTL5	HSPD1	0.336612	9.44908e-23	postive
RBM15	HSPD1	0.442231	7.9987e-40	postive
YTHDF3	HSPD1	0.409207	8.31014e-34	postive
HNRNPA2B1	HSPD1	0.452787	6.84694e-42	postive
FMR1	HSPD1	0.400496	2.50026e-32	postive
EIF3A	HSPD1	0.369665	1.94554e-27	postive
ELAVL1	HSPD1	0.37097	1.23747e-27	postive
G3BP2	HSPD1	0.339952	3.36407e-23	postive
YTHDC1	ONECUT3	-0.311918	1.33402e-19	negative
ZCCHC4	SVOP	-0.346519	4.25356e-24	negative
G3BP1	KLHL8	0.426009	8.74882e-37	postive
YTHDF2	UNC13A	-0.318168	2.26598e-20	negative
YTHDF3	UNC13A	-0.329838	7.38632e-22	negative
YTHDC1	UNC13A	-0.336659	9.3147e-23	negative
EIF3A	UNC13A	-0.328605	1.06835e-21	negative
RBM15B	PRCC	0.42071	7.92864e-36	postive
ALKBH5	PRCC	0.426721	6.48494e-37	postive
ELAVL1	PRCC	0.404075	6.249e-33	postive
RBM15	PRRT2	-0.322322	6.81463e-21	negative
CBLL1	PRRT2	-0.323335	5.07065e-21	negative
ZCCHC4	PRRT2	-0.327502	1.48377e-21	negative
G3BP2	PRRT2	-0.300674	2.91367e-18	negative
YTHDC1	NDUFA5	0.304339	1.08203e-18	postive
PRRC2A	NDUFA5	-0.300309	3.21313e-18	negative
RBM15	MATK	-0.339455	3.92548e-23	negative
CBLL1	MATK	-0.309647	2.51382e-19	negative
YTHDC1	MATK	-0.366744	5.31855e-27	negative
FMR1	MATK	-0.325554	2.64161e-21	negative
EIF3A	MATK	-0.308309	3.64224e-19	negative
RBM15	ARHGAP31	-0.331124	5.01891e-22	negative
ZCCHC4	ARHGAP31	-0.30285	1.62078e-18	negative
METTL14	NR2C1	0.331202	4.9031e-22	postive
RBM15	NR2C1	0.479338	2.01053e-47	postive
YTHDF2	NR2C1	0.33521	1.45252e-22	postive
YTHDC1	NR2C1	0.415623	6.34373e-35	postive
EIF3A	NR2C1	0.401431	1.74338e-32	postive
YTHDF1	EIF6	0.497175	2.0138e-51	postive
RBM15	SPTBN1	0.409957	6.16868e-34	postive
ALKBH5	SPTBN1	0.446821	1.03006e-40	postive
YTHDF3	SPTBN1	0.373554	5.01922e-28	postive
ELAVL1	SPTBN1	0.360056	5.11746e-26	postive
G3BP2	SPTBN1	0.492699	2.137e-50	postive
YTHDC1	PIP4K2B	-0.343142	1.23969e-23	negative
RBM15	MED28	0.318491	2.06562e-20	postive
ALKBH5	MED28	0.301746	2.18417e-18	postive
YTHDF2	MED28	0.40334	8.32117e-33	postive
G3BP2	MED28	0.343653	1.05521e-23	postive
RBM15	A4GALT	-0.424102	1.94258e-36	negative
YTHDF3	A4GALT	-0.363777	1.46192e-26	negative
YTHDC1	A4GALT	-0.369968	1.75189e-27	negative
YTHDC2	A4GALT	-0.306602	5.82889e-19	negative
EIF3A	A4GALT	-0.42412	1.92834e-36	negative
ELAVL1	A4GALT	-0.30307	1.52711e-18	negative
ZCCHC4	ADRB1	-0.341082	2.36503e-23	negative
YTHDF3	CABIN1	-0.321521	8.60504e-21	negative
PRRC2A	CABIN1	0.501862	1.63445e-52	postive
RBM15	POLE3	0.329117	9.16691e-22	postive
RBM15B	POLE3	0.364152	1.28699e-26	postive
CBLL1	POLE3	0.388443	2.35699e-30	postive
ALKBH5	POLE3	0.371973	8.72464e-28	postive
YTHDF2	POLE3	0.340073	3.23919e-23	postive
ELAVL1	POLE3	0.471085	1.18893e-45	postive
ALKBH5	VPS37A	0.35546	2.35124e-25	postive
EIF3A	VPS37A	0.31207	1.27808e-19	postive
G3BP2	VPS37A	0.349585	1.59233e-24	postive
YTHDF1	ZNF574	0.319312	1.63103e-20	postive
YTHDF3	ZNF574	-0.363042	1.8744e-26	negative
G3BP2	ZNF574	-0.394657	2.31526e-31	negative
PRRC2A	ZNF574	0.443523	4.50714e-40	postive
YTHDF2	STXBP5	0.334049	2.07007e-22	postive
YTHDF3	STXBP5	0.36919	2.29298e-27	postive
EIF3A	STXBP5	0.341675	1.96452e-23	postive
G3BP2	STXBP5	0.403645	7.38971e-33	postive
PRRC2A	STXBP5	-0.338794	4.81925e-23	negative
YTHDF1	NCK1	-0.358883	7.57032e-26	negative
YTHDF3	NCK1	0.52766	7.8844e-59	postive
G3BP2	NCK1	0.484507	1.47425e-48	postive
PRRC2A	NCK1	-0.410598	4.77926e-34	negative
ZCCHC4	PGK1	0.366468	5.84507e-27	postive
FMR1	PGK1	0.378816	7.78772e-29	postive
ALKBH5	NPC2	0.330526	6.00879e-22	postive
METTL14	ZDHHC17	0.364018	1.34703e-26	postive
YTHDC1	ZDHHC17	0.582187	3.97943e-74	postive
FMR1	ZDHHC17	0.389485	1.60297e-30	postive
EIF3A	ZDHHC17	0.369639	1.96348e-27	postive
YTHDF1	MSL1	0.341069	2.37475e-23	postive
RBM15	XPOT	0.411309	3.60021e-34	postive
ZCCHC4	XPOT	0.307634	4.38765e-19	postive
YTHDF1	XPOT	0.320484	1.16235e-20	postive
HNRNPA2B1	XPOT	0.33028	6.4705e-22	postive
FMR1	XPOT	0.42772	4.257e-37	postive
EIF3A	XPOT	0.421213	6.44263e-36	postive
ELAVL1	XPOT	0.412341	2.38173e-34	postive
G3BP2	LRRK1	-0.304283	1.09859e-18	negative
FTO	MYO5A	0.326876	1.7865e-21	postive
ALKBH5	MYO5A	0.337681	6.7991e-23	postive
G3BP1	TTF1	0.431637	8.05924e-38	postive
G3BP2	TTF1	-0.326726	1.86758e-21	negative
YTHDF3	SNX29	-0.365145	9.18228e-27	negative
RBM15B	VPS72	0.324134	4.01199e-21	postive
ELAVL1	VPS72	0.311072	1.69004e-19	postive
RBM15B	EXOSC4	0.360584	4.28715e-26	postive
ELAVL1	EXOSC4	0.303572	1.33302e-18	postive
RBM15	NFRKB	0.364252	1.2441e-26	postive
CBLL1	NFRKB	0.378481	8.77818e-29	postive
YTHDF3	NFRKB	0.318753	1.91569e-20	postive
ELAVL1	NFRKB	0.417295	3.21498e-35	postive
ALKBH5	SMIM3	0.300489	3.06212e-18	postive
EIF3A	DOCK7	0.379519	6.05777e-29	postive
G3BP1	G3BP1	1	0	postive
FTO	MYH10	0.325499	2.68426e-21	postive
RBM15	SORCS2	-0.305082	8.83619e-19	negative
ZCCHC4	SORCS2	-0.309546	2.58552e-19	negative
YTHDF1	GLTP	-0.3201	1.29903e-20	negative
G3BP2	GLTP	0.320464	1.16912e-20	postive
RBM15	SMARCA4	-0.360116	5.01475e-26	negative
CBLL1	SMARCA4	-0.328262	1.18328e-21	negative
ZCCHC4	SMARCA4	-0.319213	1.67788e-20	negative
ALKBH5	SMARCA4	-0.306139	6.61872e-19	negative
YTHDF3	SMARCA4	-0.330915	5.34543e-22	negative
YTHDC1	ZC3H6	0.403195	8.80251e-33	postive
RBM15B	SIGMAR1	0.384801	8.97457e-30	postive
YTHDF1	SIGMAR1	0.330263	6.50224e-22	postive
YTHDC1	SIGMAR1	-0.307917	4.05796e-19	negative
PRRC2A	SIGMAR1	0.390321	1.17505e-30	postive
RBM15	UBQLN1	0.405841	3.13429e-33	postive
CBLL1	UBQLN1	0.403496	7.82891e-33	postive
ZCCHC4	UBQLN1	0.330357	6.32122e-22	postive
ALKBH5	UBQLN1	0.345587	5.72226e-24	postive
YTHDF2	UBQLN1	0.366422	5.93801e-27	postive
ELAVL1	UBQLN1	0.332275	3.54603e-22	postive
G3BP2	UBQLN1	0.3659	7.09845e-27	postive
RBM15	SPSB4	-0.326121	2.23394e-21	negative
YTHDC1	SPSB4	-0.355916	2.02283e-25	negative
EIF3A	SPSB4	-0.302355	1.853e-18	negative
RBM15B	POLR1A	0.316538	3.61315e-20	postive
CBLL1	POLR1A	0.372673	6.83158e-28	postive
YTHDF1	POLR1A	0.35049	1.1893e-24	postive
ELAVL1	POLR1A	0.45211	9.33785e-42	postive
PRRC2A	POLR1A	0.303093	1.51789e-18	postive
RBM15	ASCC1	0.406474	2.44407e-33	postive
ALKBH5	ASCC1	0.357281	1.28859e-25	postive
YTHDF3	ASCC1	0.378679	8.1785e-29	postive
EIF3A	ASCC1	0.304461	1.04671e-18	postive
ELAVL1	ASCC1	0.345604	5.69084e-24	postive
G3BP2	ASCC1	0.42693	5.93907e-37	postive
FTO	MXRA7	0.33107	5.10221e-22	postive
ALKBH5	UBL7	0.382128	2.3686e-29	postive
YTHDC1	SLC7A6OS	0.371734	9.48228e-28	postive
ELAVL1	POLRMT	0.428669	2.85028e-37	postive
PRRC2A	POLRMT	0.353724	4.1549e-25	postive
RBM15	CEP120	0.390036	1.30641e-30	postive
YTHDF3	CEP120	0.453644	4.61714e-42	postive
YTHDC1	CEP120	0.356153	1.87073e-25	postive
FMR1	CEP120	0.308493	3.46138e-19	postive
EIF3A	CEP120	0.375531	2.5019e-28	postive
G3BP2	CEP120	0.368406	3.00529e-27	postive
RBM15	SYP	-0.333845	2.2026e-22	negative
YTHDF3	SYP	-0.334213	1.96913e-22	negative
YTHDC1	SYP	-0.306103	6.68291e-19	negative
METTL14	RRM2B	0.352797	5.62412e-25	postive
YTHDF3	RRM2B	0.31182	1.37112e-19	postive
CBLL1	C1orf43	0.331525	4.44797e-22	postive
ELAVL1	C1orf43	0.40917	8.43378e-34	postive
RBM15	CISD2	0.35857	8.40026e-26	postive
CBLL1	CISD2	0.31848	2.07193e-20	postive
ZCCHC4	CISD2	0.385139	7.93423e-30	postive
ALKBH5	CISD2	0.331575	4.38109e-22	postive
YTHDF2	CISD2	0.421102	6.74615e-36	postive
EIF3A	CISD2	0.318175	2.26161e-20	postive
G3BP2	CISD2	0.330155	6.71687e-22	postive
YTHDC1	LGALS8	0.323396	4.98e-21	postive
ZCCHC4	RSPH9	-0.302759	1.66158e-18	negative
CBLL1	CDH4	-0.307608	4.41904e-19	negative
ZCCHC4	CDH4	-0.308832	3.15127e-19	negative
RBM15	C20orf141	-0.338517	5.25119e-23	negative
CBLL1	C20orf141	-0.349785	1.49297e-24	negative
ZCCHC4	C20orf141	-0.366621	5.54778e-27	negative
ALKBH5	C20orf141	-0.324988	3.12135e-21	negative
YTHDF2	C20orf141	-0.331736	4.17414e-22	negative
YTHDC1	C20orf141	-0.307429	4.64313e-19	negative
YTHDF1	USP7	0.344678	7.63241e-24	postive
FMR1	USP7	0.30014	3.36248e-18	postive
G3BP1	N4BP2L2	0.352654	5.89145e-25	postive
PRRC2A	UBE2R2	0.324784	3.31375e-21	postive
YTHDC1	KIAA1143	0.341659	1.97418e-23	postive
FMR1	KIAA1143	0.311578	1.46698e-19	postive
EIF3A	KIAA1143	0.310094	2.22014e-19	postive
ALKBH5	NEO1	0.301486	2.34254e-18	postive
G3BP1	OSBP	0.303781	1.25927e-18	postive
RBM15	ZNF644	0.478406	3.20465e-47	postive
ZCCHC4	ZNF644	0.335342	1.39505e-22	postive
YTHDF3	ZNF644	0.536576	3.84103e-61	postive
YTHDC1	ZNF644	0.31219	1.23575e-19	postive
YTHDC2	ZNF644	0.353887	3.93937e-25	postive
EIF3A	ZNF644	0.338811	4.7944e-23	postive
G3BP2	ZNF644	0.49022	7.7911e-50	postive
PRRC2A	ZNF644	-0.346057	4.92806e-24	negative
ELAVL1	PHGDH	0.301303	2.46037e-18	postive
METTL14	SLC30A9	0.363855	1.4234e-26	postive
EIF3A	SLC30A9	0.320322	1.21832e-20	postive
FTO	FRMD3	-0.306309	6.3172e-19	negative
YTHDF1	FRMD3	-0.377694	1.16204e-28	negative
ELAVL1	PPIH	0.355517	2.30746e-25	postive
FTO	MOXD1	0.354761	2.95779e-25	postive
METTL14	TMEM260	0.335996	1.14161e-22	postive
METTL14	PSMC6	0.316435	3.72056e-20	postive
RBM15	PSMC6	0.363171	1.79428e-26	postive
YTHDF2	PSMC6	0.365551	7.9971e-27	postive
YTHDF3	PSMC6	0.334143	2.0117e-22	postive
YTHDC1	PSMC6	0.354996	2.73814e-25	postive
EIF3A	PSMC6	0.377503	1.24403e-28	postive
G3BP2	PSMC6	0.335651	1.26908e-22	postive
ZCCHC4	LYRM7	0.397589	7.61457e-32	postive
EIF3A	LYRM7	0.369087	2.37598e-27	postive
RBM15	CSE1L	0.310173	2.17179e-19	postive
YTHDF1	CSE1L	0.463741	4.09038e-44	postive
HNRNPA2B1	CSE1L	0.405873	3.09428e-33	postive
FMR1	CSE1L	0.433878	3.07817e-38	postive
ELAVL1	CSE1L	0.302629	1.72106e-18	postive
RBM15	EIF2S3	0.394366	2.58461e-31	postive
ALKBH5	EIF2S3	0.33864	5.05508e-23	postive
YTHDF3	EIF2S3	0.372368	7.60215e-28	postive
EIF3A	EIF2S3	0.333164	2.70868e-22	postive
ELAVL1	EIF2S3	0.44581	1.62224e-40	postive
G3BP2	EIF2S3	0.451967	9.97158e-42	postive
YTHDF1	NT5E	-0.308627	3.33528e-19	negative
ALKBH5	MYO1E	0.306561	5.89388e-19	postive
YTHDF3	KLHL9	0.399462	3.72004e-32	postive
YTHDC1	KLHL9	0.321181	9.49722e-21	postive
G3BP2	KLHL9	0.309124	2.90642e-19	postive
CBLL1	SAFB	0.314811	5.90189e-20	postive
ELAVL1	SAFB	0.440613	1.63503e-39	postive
YTHDF3	CTNNA1	0.471271	1.08573e-45	postive
G3BP2	CTNNA1	0.517511	2.79648e-56	postive
YTHDC2	CLCN3	0.326318	2.10786e-21	postive
G3BP2	CLCN3	0.367189	4.56691e-27	postive
RBM15	PPP2R1B	0.415665	6.23682e-35	postive
YTHDC1	PPP2R1B	0.33214	3.69367e-22	postive
ELAVL1	PPP2R1B	0.39349	3.59358e-31	postive
ALKBH5	NSUN6	-0.434124	2.76929e-38	negative
G3BP1	NSUN6	0.349868	1.45342e-24	postive
METTL5	RPP14	0.313519	8.50413e-20	postive
YTHDF3	RPP14	0.413109	1.75011e-34	postive
G3BP2	RPP14	0.38009	4.93536e-29	postive
ZC3H13	ZC3H13	1	0	postive
METTL14	ZNF567	0.357643	1.14295e-25	postive
RBM15	ZNF567	0.371004	1.22265e-27	postive
CBLL1	ZNF567	0.373327	5.43428e-28	postive
ZCCHC4	ZNF567	0.338151	5.88091e-23	postive
YTHDF3	ZNF567	0.329402	8.41924e-22	postive
YTHDC1	ZNF567	0.436663	9.22128e-39	postive
FMR1	ZNF567	0.355885	2.04375e-25	postive
EIF3A	ZNF567	0.39597	1.40933e-31	postive
RBM15	MRAS	-0.32086	1.04248e-20	negative
YTHDC1	MRAS	-0.334832	1.63028e-22	negative
RBM15	SLC11A2	0.303745	1.27186e-18	postive
ALKBH5	GLUD1	0.445443	1.91248e-40	postive
YTHDF3	GLUD1	0.349647	1.56097e-24	postive
G3BP2	GLUD1	0.448842	4.13618e-41	postive
PRRC2A	GLUD1	-0.321795	7.94517e-21	negative
YTHDF1	LYVE1	-0.388776	2.08372e-30	negative
RBM15B	DDX56	0.333504	2.44333e-22	postive
YTHDF1	DDX56	0.398316	5.77013e-32	postive
ELAVL1	DDX56	0.333938	2.1408e-22	postive
PRRC2A	DDX56	0.346687	4.03107e-24	postive
RBM15	MPRIP	-0.303249	1.45479e-18	negative
HNRNPA2B1	UBE4A	0.319056	1.75575e-20	postive
RBM15	ATAD1	0.318545	2.03342e-20	postive
ZCCHC4	ATAD1	0.326132	2.22719e-21	postive
YTHDF3	ATAD1	0.324096	4.05653e-21	postive
EIF3A	ATAD1	0.42511	1.27476e-36	postive
FTO	CDO1	0.313878	7.68607e-20	postive
ZCCHC4	HSD17B14	-0.345126	6.62287e-24	negative
YTHDF2	HSD17B14	-0.313183	9.34885e-20	negative
RBM15	KIF1B	0.317514	2.73364e-20	postive
YTHDF2	KIF1B	0.324286	3.83666e-21	postive
ALKBH5	TAOK1	-0.3172	2.99059e-20	negative
G3BP1	TAOK1	0.368912	2.52407e-27	postive
ALKBH5	RAB38	0.35108	9.8244e-25	postive
YTHDF1	CPNE1	0.556436	1.50374e-66	postive
RBM15	CLPX	0.476412	8.65147e-47	postive
YTHDF2	CLPX	0.407066	1.93622e-33	postive
YTHDF3	CLPX	0.333408	2.51508e-22	postive
YTHDC1	CLPX	0.346574	4.17893e-24	postive
EIF3A	CLPX	0.476089	1.01539e-46	postive
G3BP2	CLPX	0.358282	9.2441e-26	postive
RBM15	ZFR	0.396221	1.28115e-31	postive
ZCCHC4	ZFR	0.367621	3.93725e-27	postive
YTHDF3	ZFR	0.55689	1.11998e-66	postive
FMR1	ZFR	0.338725	4.92327e-23	postive
G3BP2	ZFR	0.473631	3.41803e-46	postive
ALKBH5	TAF2	-0.300002	3.48871e-18	negative
RBM15	GJA8	-0.352867	5.4966e-25	negative
CBLL1	GJA8	-0.388886	2.00126e-30	negative
ZCCHC4	GJA8	-0.404024	6.3743e-33	negative
ALKBH5	GJA8	-0.366297	6.19776e-27	negative
YTHDF2	GJA8	-0.347644	2.97004e-24	negative
G3BP1	HSDL2	0.382272	2.24878e-29	postive
FTO	TIMP3	0.429354	2.13172e-37	postive
G3BP1	MAP4K4	0.339486	3.88857e-23	postive
YTHDF1	BCAR3	-0.345532	5.82204e-24	negative
PRRC2A	BCAR3	-0.315236	5.23206e-20	negative
RBM15	MTF2	0.370669	1.3738e-27	postive
YTHDC1	MTF2	0.326441	2.03244e-21	postive
YTHDF1	ATP6V1D	-0.311252	1.60708e-19	negative
ZCCHC4	MTDH	0.33125	4.8319e-22	postive
RBM15	THUMPD3	0.34642	4.39044e-24	postive
CBLL1	THUMPD3	0.312952	9.97787e-20	postive
ZCCHC4	THUMPD3	0.302966	1.57092e-18	postive
YTHDF3	AGGF1	0.345075	6.7298e-24	postive
YTHDC2	AGGF1	0.347943	2.69855e-24	postive
G3BP2	AGGF1	0.348907	1.98103e-24	postive
HNRNPA2B1	PATL1	0.364708	1.06558e-26	postive
ELAVL1	PATL1	0.370313	1.55423e-27	postive
FTO	FARP1	0.347588	3.02346e-24	postive
YTHDF1	FARP1	0.439599	2.5549e-39	postive
G3BP2	FARP1	-0.322227	7.00687e-21	negative
FMR1	KPNA3	0.421477	5.77766e-36	postive
METTL14	NR1D2	0.308299	3.65251e-19	postive
RBM15	YTHDF2	0.334844	1.6244e-22	postive
ALKBH5	YTHDF2	0.35817	9.59503e-26	postive
YTHDF2	YTHDF2	1	0	postive
EIF3A	YTHDF2	0.358361	9.00422e-26	postive
ALKBH5	S100A16	0.333489	2.45446e-22	postive
YTHDF1	S100A16	-0.373405	5.28705e-28	negative
FMR1	S100A16	-0.308026	3.93827e-19	negative
RBM15	CSTF3	0.452285	8.61982e-42	postive
CBLL1	CSTF3	0.342813	1.37485e-23	postive
ZCCHC4	CSTF3	0.332851	2.97857e-22	postive
YTHDC1	CSTF3	0.346926	3.73626e-24	postive
HNRNPA2B1	CSTF3	0.309683	2.48851e-19	postive
FMR1	CSTF3	0.323967	4.21337e-21	postive
EIF3A	CSTF3	0.364694	1.07078e-26	postive
ELAVL1	CSTF3	0.473227	4.16759e-46	postive
YTHDF1	CAMTA1	0.31166	1.43377e-19	postive
METTL14	CD2AP	0.36424	1.24943e-26	postive
YTHDF3	CD2AP	0.311145	1.6559e-19	postive
YTHDC1	CD2AP	0.399089	4.29164e-32	postive
EIF3A	CD2AP	0.320639	1.11154e-20	postive
FTO	KLF7	0.316286	3.88192e-20	postive
METTL14	SEPSECS	0.31669	3.45886e-20	postive
RBM15	SEPSECS	0.470607	1.50123e-45	postive
YTHDF2	SEPSECS	0.309889	2.35002e-19	postive
YTHDF3	SEPSECS	0.394663	2.31022e-31	postive
YTHDC1	SEPSECS	0.366507	5.76809e-27	postive
EIF3A	SEPSECS	0.329218	8.89482e-22	postive
G3BP2	SEPSECS	0.405622	3.41427e-33	postive
PRRC2A	SEPSECS	-0.301348	2.43086e-18	negative
RBM15	KPNA1	0.323425	4.93873e-21	postive
CBLL1	KPNA1	0.33174	4.169e-22	postive
ZCCHC4	KPNA1	0.352269	6.67779e-25	postive
G3BP2	KPNA1	0.302712	1.68265e-18	postive
ALKBH5	PURA	-0.326091	2.25431e-21	negative
HNRNPA2B1	KPNB1	0.314954	5.66898e-20	postive
EIF3A	KPNB1	0.372143	8.22347e-28	postive
ELAVL1	KPNB1	0.397942	6.65603e-32	postive
RBM15	MEF2D	-0.311428	1.52982e-19	negative
ZCCHC4	MEF2D	-0.347375	3.23654e-24	negative
EIF3A	MEF2D	-0.337913	6.32854e-23	negative
RBM15	EXOSC9	0.319186	1.6913e-20	postive
YTHDF2	EXOSC9	0.34568	5.55416e-24	postive
EIF3A	EXOSC9	0.328063	1.25552e-21	postive
RBM15	CCNA2	0.460797	1.65007e-43	postive
CBLL1	CCNA2	0.311037	1.70689e-19	postive
ZCCHC4	CCNA2	0.302883	1.60672e-18	postive
HNRNPA2B1	CCNA2	0.467772	5.92865e-45	postive
EIF3A	CCNA2	0.322775	5.97161e-21	postive
ELAVL1	CCNA2	0.428498	3.06417e-37	postive
G3BP2	CCNA2	0.352302	6.60674e-25	postive
PRRC2A	SAFB2	0.322047	7.38378e-21	postive
YTHDF1	NKD1	0.337756	6.64361e-23	postive
RBM15B	TMEM138	0.315833	4.41627e-20	postive
CBLL1	TMEM138	0.339622	3.72691e-23	postive
ALKBH5	TMEM138	0.326252	2.14893e-21	postive
PRRC2A	MOSPD3	0.31464	6.19608e-20	postive
FTO	ADARB1	0.344924	7.06153e-24	postive
YTHDF3	PCGF2	-0.355909	2.02746e-25	negative
G3BP2	PCGF2	-0.37616	2.00335e-28	negative
PRRC2A	PCGF2	0.438789	3.64519e-39	postive
RBM15B	TOLLIP	0.318765	1.90875e-20	postive
ALKBH5	TOLLIP	0.400564	2.43524e-32	postive
ALKBH5	DAPK3	0.30877	3.20571e-19	postive
FTO	FBXL7	0.320205	1.26014e-20	postive
YTHDF1	IFNAR1	-0.300659	2.92547e-18	negative
YTHDF3	IFNAR1	0.406244	2.67518e-33	postive
YTHDC1	IFNAR1	0.312664	1.08175e-19	postive
G3BP2	IFNAR1	0.326496	1.99953e-21	postive
RBM15	NR2C2	0.3362	1.07234e-22	postive
ELAVL1	NR2C2	0.302578	1.74496e-18	postive
G3BP2	NR2C2	0.30411	1.15169e-18	postive
ALKBH5	IFT43	0.337473	7.24923e-23	postive
FTO	SAMD4A	0.316866	3.28952e-20	postive
FTO	TCEA2	0.319544	1.52536e-20	postive
HNRNPA2B1	TCEA2	-0.311492	1.5028e-19	negative
ELAVL1	KIF22	0.333048	2.80564e-22	postive
FTO	PJA1	0.370586	1.41382e-27	postive
YTHDC1	CDKL5	-0.374715	3.33638e-28	negative
WTAP	SPATA5L1	0.309721	2.46259e-19	postive
RBM15B	SPNS1	0.355542	2.28854e-25	postive
YTHDF1	SPNS1	0.358573	8.39276e-26	postive
PRRC2A	SPNS1	0.379083	7.08076e-29	postive
CBLL1	FBXO7	0.356666	1.57969e-25	postive
ALKBH5	FBXO7	0.533135	3.05558e-60	postive
G3BP2	FBXO7	0.300807	2.81177e-18	postive
METTL14	IZUMO4	-0.322513	6.4466e-21	negative
RBM15	IZUMO4	-0.421029	6.95059e-36	negative
CBLL1	IZUMO4	-0.375788	2.28513e-28	negative
YTHDF3	IZUMO4	-0.335979	1.14773e-22	negative
YTHDC1	IZUMO4	-0.450687	1.78911e-41	negative
EIF3A	IZUMO4	-0.376539	1.7514e-28	negative
YTHDF3	C7orf25	0.302527	1.76909e-18	postive
FMR1	C7orf25	0.316564	3.58576e-20	postive
FMR1	MAP3K6	-0.30435	1.079e-18	negative
ZCCHC4	TRIM3	-0.342956	1.31415e-23	negative
RBM15B	SLC37A4	0.319376	1.60111e-20	postive
YTHDF1	SLC37A4	0.301912	2.08821e-18	postive
YTHDF1	PDRG1	0.677182	5.84888e-109	postive
ELAVL1	NUP210	0.301688	2.21813e-18	postive
PRRC2A	ADPRM	-0.31097	1.73887e-19	negative
RBM15	RC3H2	0.344718	7.53658e-24	postive
CBLL1	RC3H2	0.404998	4.35884e-33	postive
YTHDF2	RC3H2	0.376009	2.11293e-28	postive
RBM15B	MCM5	0.334842	1.62552e-22	postive
ALKBH5	MCM5	0.313433	8.71358e-20	postive
ELAVL1	MCM5	0.385564	6.79158e-30	postive
RBM15B	TMEM42	0.319872	1.38741e-20	postive
ZCCHC4	GSK3A	-0.309385	2.70326e-19	negative
YTHDF3	GSK3A	-0.320352	1.20756e-20	negative
YTHDC1	GSK3A	-0.303189	1.47894e-18	negative
PRRC2A	GSK3A	0.30789	4.08824e-19	postive
ZCCHC4	FAM20B	0.301511	2.32657e-18	postive
YTHDF3	FAM20B	0.309557	2.57732e-19	postive
HNRNPA2B1	MGME1	0.329627	7.86936e-22	postive
EIF3A	CPAMD8	-0.310981	1.73363e-19	negative
ALKBH5	FAM174B	0.312419	1.15881e-19	postive
YTHDC1	MTHFR	-0.346534	4.23282e-24	negative
FMR1	MTHFR	-0.30811	3.84826e-19	negative
PRRC2A	SSBP3	0.344468	8.15756e-24	postive
ELAVL1	MRPL37	0.373319	5.44968e-28	postive
PRRC2A	ZNF324	0.303108	1.51167e-18	postive
METTL14	AFF1	0.323748	4.49176e-21	postive
METTL14	RSF1	0.361525	3.12678e-26	postive
RBM15	RSF1	0.409623	7.04448e-34	postive
YTHDC1	RSF1	0.444906	2.43211e-40	postive
YTHDC2	RSF1	0.317862	2.47406e-20	postive
EIF3A	RSF1	0.367232	4.49938e-27	postive
YTHDC1	FNBP4	0.506729	1.15591e-53	postive
HNRNPA2B1	FNBP4	0.377155	1.40743e-28	postive
FMR1	FNBP4	0.388616	2.21076e-30	postive
EIF3A	FNBP4	0.317403	2.82194e-20	postive
G3BP1	FNBP4	0.313517	8.50825e-20	postive
ZCCHC4	PPP4R4	-0.304057	1.16851e-18	negative
G3BP2	RASSF5	0.300836	2.78946e-18	postive
RBM15	MAPRE1	0.470357	1.69541e-45	postive
CBLL1	MAPRE1	0.34384	9.94696e-24	postive
YTHDF1	MAPRE1	0.364176	1.27688e-26	postive
YTHDF3	MAPRE1	0.419836	1.13632e-35	postive
FMR1	MAPRE1	0.349755	1.50781e-24	postive
G3BP2	MAPRE1	0.314295	6.8309e-20	postive
CBLL1	EFCAB2	-0.36143	3.22803e-26	negative
PRRC2A	ALKBH4	0.324603	3.49522e-21	postive
PRRC2A	IGSF8	0.369816	1.84659e-27	postive
FMR1	C1GALT1C1	0.425682	1.0035e-36	postive
RBM15	CCDC117	0.392552	5.11102e-31	postive
CBLL1	CCDC117	0.355345	2.44126e-25	postive
ZCCHC4	CCDC117	0.30025	3.26441e-18	postive
ALKBH5	CCDC117	0.424793	1.45592e-36	postive
YTHDF2	CCDC117	0.430327	1.40964e-37	postive
YTHDC2	CCDC117	0.307026	5.18744e-19	postive
EIF3A	CCDC117	0.338116	5.94352e-23	postive
ELAVL1	CCDC117	0.322628	6.23382e-21	postive
RBM15B	ADCK2	0.375333	2.68359e-28	postive
CBLL1	ADCK2	0.326483	2.00739e-21	postive
YTHDC1	FAIM2	-0.310737	1.85593e-19	negative
RBM15	SLC22A17	-0.304636	9.97962e-19	negative
FMR1	IFT88	0.358437	8.78074e-26	postive
RBM15B	CDT1	0.413805	1.32238e-34	postive
CBLL1	CDT1	0.311407	1.53882e-19	postive
ELAVL1	CDT1	0.356622	1.60244e-25	postive
PRRC2A	CDT1	0.329882	7.29103e-22	postive
FTO	GLIS2	0.377826	1.10874e-28	postive
G3BP2	KDELR2	0.305112	8.7653e-19	postive
RBM15	TMEM114	-0.334732	1.68093e-22	negative
YTHDC1	TMEM114	-0.351811	7.75002e-25	negative
YTHDC1	PSEN2	-0.349668	1.55039e-24	negative
RBM15	DNAJB2	-0.310712	1.86892e-19	negative
PRRC2A	SIN3B	0.372424	7.45352e-28	postive
PRRC2A	TBC1D9B	0.304961	9.13479e-19	postive
G3BP2	PITHD1	0.429144	2.33053e-37	postive
RBM15	CKAP5	0.411477	3.36621e-34	postive
CBLL1	CKAP5	0.341048	2.39033e-23	postive
HNRNPA2B1	CKAP5	0.462177	8.59579e-44	postive
ELAVL1	CKAP5	0.44674	1.06845e-40	postive
METTL5	APBA3	-0.308829	3.15405e-19	negative
PRRC2A	APBA3	0.347844	2.78585e-24	postive
RBM15B	B3GALT6	0.362017	2.64952e-26	postive
YTHDC2	SON	0.316329	3.83472e-20	postive
HNRNPA2B1	USP6NL	0.327374	1.54128e-21	postive
FMR1	USP6NL	0.37951	6.0771e-29	postive
EIF3A	USP6NL	0.325543	2.65001e-21	postive
G3BP2	USP20	-0.313017	9.79617e-20	negative
PRRC2A	USP20	0.337305	7.63563e-23	postive
YTHDF2	KCNG1	-0.319909	1.37263e-20	negative
ELAVL1	RRP1	0.311723	1.40861e-19	postive
PRRC2A	RRP1	0.404218	5.91137e-33	postive
FTO	FBLN5	0.354545	3.17535e-25	postive
ALKBH5	TYMP	0.401072	2.00239e-32	postive
ZCCHC4	TMEM223	-0.34091	2.49574e-23	negative
RBM15	MRS2	0.333595	2.37672e-22	postive
ZCCHC4	MRS2	0.305625	7.61777e-19	postive
EIF3A	MRS2	0.312176	1.24075e-19	postive
RBM15	PSMD12	0.459824	2.60757e-43	postive
CBLL1	PSMD12	0.375785	2.28749e-28	postive
YTHDF3	PSMD12	0.348707	2.11217e-24	postive
HNRNPA2B1	PSMD12	0.337789	6.57651e-23	postive
EIF3A	PSMD12	0.345843	5.27533e-24	postive
ELAVL1	PSMD12	0.360809	3.97584e-26	postive
G3BP2	PSMD12	0.358919	7.47916e-26	postive
RBM15	SPTY2D1	0.313823	7.80531e-20	postive
ZCCHC4	SPTY2D1	0.320614	1.1195e-20	postive
YTHDF2	SPTY2D1	0.346692	4.02537e-24	postive
ELAVL1	GPC4	0.408576	1.06701e-33	postive
YTHDF3	SKIL	0.305691	7.48181e-19	postive
YTHDC1	KIDINS220	0.350209	1.30228e-24	postive
METTL14	RBM12B	0.333735	2.27721e-22	postive
RBM15	RBM12B	0.438688	3.80888e-39	postive
CBLL1	RBM12B	0.330915	5.34474e-22	postive
ZCCHC4	RBM12B	0.418594	1.89116e-35	postive
YTHDC1	RBM12B	0.510596	1.36522e-54	postive
FMR1	RBM12B	0.34917	1.81985e-24	postive
EIF3A	RBM12B	0.355475	2.33905e-25	postive
ELAVL1	RBM12B	0.327947	1.2997e-21	postive
RBM15	ATP6V1C1	0.354898	2.82824e-25	postive
ZCCHC4	ATP6V1C1	0.361395	3.26589e-26	postive
YTHDF3	ATP6V1C1	0.379269	6.62306e-29	postive
FMR1	ATP6V1C1	0.395002	2.03288e-31	postive
ZCCHC4	PARD6G	-0.324535	3.56619e-21	negative
YTHDC1	PARD6G	-0.345602	5.69473e-24	negative
CBLL1	APC2	-0.321337	9.07713e-21	negative
ZCCHC4	APC2	-0.406383	2.53294e-33	negative
ALKBH5	APC2	-0.30386	1.2326e-18	negative
YTHDF2	APC2	-0.32076	1.07305e-20	negative
HNRNPA2B1	PDLIM2	-0.320942	1.01803e-20	negative
PRRC2A	INPP5E	0.357427	1.228e-25	postive
PRRC2A	BRD4	0.500111	4.19537e-52	postive
YTHDC1	RNF20	0.334559	1.7718e-22	postive
RBM15	TMEM151B	-0.309279	2.78379e-19	negative
CBLL1	TMEM151B	-0.309337	2.73957e-19	negative
ZCCHC4	TMEM151B	-0.411857	2.89152e-34	negative
ALKBH5	TMEM151B	-0.307647	4.37207e-19	negative
YTHDF2	TMEM151B	-0.327894	1.32017e-21	negative
YTHDC2	TMEM151B	-0.344591	7.84522e-24	negative
ELAVL1	KLHL26	0.338493	5.28994e-23	postive
RBM15	SYT9	-0.314806	5.9118e-20	negative
ALKBH5	ZADH2	0.364827	1.0232e-26	postive
G3BP2	ZADH2	0.332765	3.05767e-22	postive
RBM15	ZSWIM8	-0.327959	1.29505e-21	negative
ALKBH5	WDR35	-0.33055	5.96617e-22	negative
YTHDF1	WDR35	0.314414	6.60402e-20	postive
YTHDF1	PHB	0.376764	1.61704e-28	postive
ELAVL1	PHB	0.347364	3.24792e-24	postive
G3BP1	SMARCC2	0.419698	1.20272e-35	postive
RBM15	SYNCRIP	0.46135	1.27087e-43	postive
CBLL1	SYNCRIP	0.376515	1.76668e-28	postive
YTHDF3	SYNCRIP	0.333657	2.33226e-22	postive
HNRNPA2B1	SYNCRIP	0.363407	1.65666e-26	postive
EIF3A	SYNCRIP	0.379961	5.16936e-29	postive
ELAVL1	SYNCRIP	0.429301	2.18024e-37	postive
G3BP2	SYNCRIP	0.373587	4.96e-28	postive
ALKBH5	SMAP2	0.345795	5.35493e-24	postive
YTHDF1	SMAP2	-0.302698	1.68889e-18	negative
YTHDF1	GNAS	0.399829	3.23138e-32	postive
EIF3A	C15orf61	0.321885	7.73952e-21	postive
FMR1	SIL1	-0.304302	1.09297e-18	negative
ZCCHC4	CD74	-0.323268	5.17042e-21	negative
PRRC2A	MYPOP	0.37454	3.54948e-28	postive
ALKBH5	MYL6	0.334332	1.89913e-22	postive
RBM15B	TCOF1	0.310732	1.85828e-19	postive
YTHDF1	TCOF1	0.395213	1.87673e-31	postive
YTHDF3	TCOF1	-0.392668	4.893e-31	negative
G3BP2	TCOF1	-0.318753	1.91562e-20	negative
PRRC2A	TCOF1	0.47746	5.13627e-47	postive
YTHDF1	BCL2L1	0.349066	1.88195e-24	postive
YTHDF3	AK3	0.323078	5.46505e-21	postive
YTHDC1	AK3	0.340151	3.16202e-23	postive
EIF3A	AK3	0.302754	1.66345e-18	postive
CBLL1	CBX1	0.337451	7.29774e-23	postive
ZCCHC4	CBX1	0.335414	1.36472e-22	postive
FTO	CBX1	0.331764	4.13885e-22	postive
YTHDF1	CBX1	0.397339	8.37538e-32	postive
HNRNPA2B1	CBX1	0.342672	1.43678e-23	postive
YTHDF1	CDC16	0.353551	4.39662e-25	postive
FMR1	CDC16	0.320011	1.33303e-20	postive
YTHDF1	SLC6A4	0.300618	2.95788e-18	postive
ALKBH5	MEF2A	0.327157	1.64357e-21	postive
ALKBH5	PFKP	0.34303	1.28402e-23	postive
METTL14	IL6ST	0.351055	9.90572e-25	postive
YTHDC2	IL6ST	0.323496	4.8362e-21	postive
ELAVL1	PITRM1	0.36181	2.84074e-26	postive
YTHDF1	CUL4A	0.373506	5.10446e-28	postive
FMR1	CUL4A	0.346856	3.82037e-24	postive
HNRNPA2B1	DDX1	0.303837	1.24036e-18	postive
EIF3A	DDX1	0.309002	3.00668e-19	postive
CBLL1	BUD31	0.307848	4.13637e-19	postive
ZCCHC4	PTCH1	0.313118	9.52081e-20	postive
RBM15	TFDP2	0.303367	1.40912e-18	postive
EIF3A	PEX7	0.332939	2.90064e-22	postive
YTHDC1	AMDHD2	-0.314523	6.40374e-20	negative
ALKBH5	CD276	0.40263	1.09627e-32	postive
CBLL1	EIF4A3	0.309592	2.55247e-19	postive
ELAVL1	EIF4A3	0.407768	1.46834e-33	postive
METTL14	SLC35A5	0.389339	1.69169e-30	postive
YTHDF3	SLC35A5	0.411554	3.26405e-34	postive
YTHDC1	SLC35A5	0.38895	1.9543e-30	postive
EIF3A	SLC35A5	0.326229	2.16373e-21	postive
G3BP2	SLC35A5	0.37898	7.34598e-29	postive
PRRC2A	SLC35A5	-0.360382	4.58759e-26	negative
ALKBH5	CLPTM1L	0.313329	8.97122e-20	postive
HNRNPA2B1	PAK1IP1	0.409811	6.53811e-34	postive
RBM15B	MRPS15	0.300014	3.47788e-18	postive
YTHDF2	MRPS15	0.305272	8.38905e-19	postive
ELAVL1	TAF15	0.347984	2.66318e-24	postive
RBM15	ENO1	0.30571	7.44315e-19	postive
ALKBH5	ENO1	0.314177	7.06174e-20	postive
YTHDF2	ENO1	0.421485	5.75725e-36	postive
RBM15B	C8orf82	0.322692	6.11837e-21	postive
ELAVL1	MCAT	0.34449	8.09967e-24	postive
YTHDF3	MINPP1	0.399497	3.67022e-32	postive
YTHDC1	MINPP1	0.351402	8.85209e-25	postive
EIF3A	MINPP1	0.485009	1.14085e-48	postive
G3BP2	MINPP1	0.35681	1.50613e-25	postive
METTL5	RAB5A	0.334849	1.62202e-22	postive
RBM15	RAB5A	0.35043	1.21253e-24	postive
YTHDF3	RAB5A	0.676983	7.14639e-109	postive
G3BP2	RAB5A	0.636068	2.23359e-92	postive
PRRC2A	RAB5A	-0.360543	4.34765e-26	negative
RBM15	RNF138	0.314321	6.78143e-20	postive
YTHDF2	RNF138	0.317621	2.65105e-20	postive
PRRC2A	RNF138	-0.316329	3.83397e-20	negative
YTHDC1	UTP3	0.301502	2.33229e-18	postive
HNRNPA2B1	UTP3	0.313743	7.98323e-20	postive
EIF3A	UTP3	0.371916	8.89928e-28	postive
RBM15	NUP35	0.394843	2.15857e-31	postive
CBLL1	NUP35	0.326424	2.04281e-21	postive
ZCCHC4	NUP35	0.402945	9.70038e-33	postive
YTHDF2	NUP35	0.317725	2.57277e-20	postive
HNRNPA2B1	NUP35	0.372832	6.46191e-28	postive
EIF3A	NUP35	0.362075	2.59788e-26	postive
ELAVL1	NUP35	0.315719	4.56134e-20	postive
METTL14	ZNF207	0.342734	1.40908e-23	postive
YTHDC1	ZNF207	0.498761	8.64867e-52	postive
FMR1	ZNF207	0.355342	2.44397e-25	postive
G3BP1	ZNF207	0.321089	9.75511e-21	postive
ELAVL1	AKIP1	0.414298	1.08407e-34	postive
RBM15	EED	0.367026	4.82905e-27	postive
YTHDF2	EED	0.345824	5.30684e-24	postive
HNRNPA2B1	EED	0.354413	3.31593e-25	postive
YTHDC1	CACUL1	0.329185	8.98161e-22	postive
EIF3A	CACUL1	0.490697	6.0796e-50	postive
YTHDF1	OSBPL2	0.428857	2.63204e-37	postive
METTL14	BBS7	0.313127	9.49694e-20	postive
RBM15	BBS7	0.330791	5.54907e-22	postive
ALKBH5	BBS7	0.329423	8.36508e-22	postive
YTHDF2	BBS7	0.383994	1.20414e-29	postive
EIF3A	BBS7	0.408706	1.0134e-33	postive
G3BP2	BBS7	0.323992	4.18283e-21	postive
YTHDC1	FAT2	-0.335033	1.53295e-22	negative
RBM15	TBC1D12	0.30964	2.51878e-19	postive
ALKBH5	TBC1D12	0.381702	2.76256e-29	postive
G3BP2	TBC1D12	0.401349	1.79981e-32	postive
ALKBH5	APOL4	0.300164	3.34071e-18	postive
ELAVL1	RRAGC	-0.332369	3.44703e-22	negative
YTHDF1	C8orf33	0.39595	1.41979e-31	postive
IGF2BP2	IGF2BP2	1	0	postive
RBM15	HMGB2	0.410064	5.91219e-34	postive
YTHDC1	HMGB2	0.335688	1.25471e-22	postive
HNRNPA2B1	HMGB2	0.544397	3.1478e-63	postive
EIF3A	HMGB2	0.397126	9.08306e-32	postive
ELAVL1	HMGB2	0.333304	2.59625e-22	postive
METTL14	PDS5A	0.325584	2.61847e-21	postive
RBM15	PDS5A	0.528236	5.61579e-59	postive
CBLL1	PDS5A	0.321274	9.24471e-21	postive
ZCCHC4	PDS5A	0.465243	1.9983e-44	postive
YTHDF2	PDS5A	0.303464	1.3725e-18	postive
YTHDF3	PDS5A	0.371433	1.05338e-27	postive
YTHDC1	PDS5A	0.436937	8.18445e-39	postive
HNRNPA2B1	PDS5A	0.372708	6.75063e-28	postive
FMR1	PDS5A	0.343618	1.06691e-23	postive
EIF3A	PDS5A	0.436488	9.94984e-39	postive
G3BP2	PDS5A	0.336509	9.75254e-23	postive
CBLL1	CRCP	0.36764	3.91119e-27	postive
YTHDF1	CRCP	0.373666	4.8244e-28	postive
RBM15	ANAPC1	0.340505	2.83132e-23	postive
CBLL1	ANAPC1	0.315161	5.34566e-20	postive
YTHDF1	ANAPC1	0.418326	2.11084e-35	postive
HNRNPA2B1	ANAPC1	0.425698	9.96463e-37	postive
FMR1	ANAPC1	0.303288	1.43971e-18	postive
EIF3A	ANAPC1	0.308079	3.88134e-19	postive
ELAVL1	ANAPC1	0.377299	1.33736e-28	postive
RBM15	ALS2CL	-0.309477	2.63495e-19	negative
EIF3A	SUB1	0.300191	3.31634e-18	postive
WTAP	NGLY1	0.377777	1.12824e-28	postive
G3BP1	NGLY1	0.476081	1.01957e-46	postive
RBM15B	TRIM28	0.374747	3.29929e-28	postive
ELAVL1	TRIM28	0.415038	8.04065e-35	postive
PRRC2A	TRIM28	0.469764	2.26166e-45	postive
RBM15	FZD6	0.3935	3.57996e-31	postive
ZCCHC4	FZD6	0.412158	2.56265e-34	postive
YTHDF3	FZD6	0.376534	1.75474e-28	postive
FMR1	FZD6	0.325404	2.76128e-21	postive
PRRC2A	SLC25A29	0.326066	2.27078e-21	postive
METTL3	THOC1	0.308394	3.55708e-19	postive
YTHDF2	USP14	0.300765	2.84364e-18	postive
HNRNPA2B1	METAP2	0.350944	1.02666e-24	postive
EIF3A	METAP2	0.457721	6.98184e-43	postive
ALKBH5	RAB5B	0.4085	1.0995e-33	postive
ALKBH5	PPP4R2	0.319214	1.67737e-20	postive
G3BP2	PPP4R2	0.38818	2.59771e-30	postive
METTL14	GOLGA4	0.377442	1.27121e-28	postive
YTHDC1	GOLGA4	0.407806	1.44678e-33	postive
EIF3A	GOLGA4	0.382873	1.80883e-29	postive
ALKBH5	NASP	0.35476	2.95861e-25	postive
YTHDF2	NASP	0.36289	1.97326e-26	postive
YTHDC1	ZMAT1	0.360541	4.34996e-26	postive
YTHDC1	PELI1	0.429557	1.95505e-37	postive
METTL14	KMT2E	0.306301	6.33114e-19	postive
ALKBH5	KCTD1	0.32096	1.01263e-20	postive
YTHDF1	KCTD1	-0.39959	3.54256e-32	negative
YTHDF2	SDHB	0.356699	1.56225e-25	postive
G3BP2	SDHB	0.31083	1.80805e-19	postive
YTHDF1	CSNK1E	0.391955	6.38855e-31	postive
G3BP2	CSNK1E	-0.307591	4.44e-19	negative
PRRC2A	CSNK1E	0.341827	1.873e-23	postive
ELAVL1	FTSJ1	0.334482	1.81424e-22	postive
YTHDF1	ARID3A	0.407246	1.80432e-33	postive
IGF2BP2	ARID3A	0.317505	2.74079e-20	postive
ELAVL1	ARID3A	0.305366	8.17843e-19	postive
RBM15B	ACAD9	0.314218	6.98151e-20	postive
YTHDF1	ACAD9	0.304425	1.05711e-18	postive
PRRC2A	ANKRD11	0.345375	6.12042e-24	postive
RBM15	RNF4	0.309592	2.55239e-19	postive
ELAVL1	RNF4	0.324647	3.45062e-21	postive
RBM15	RPS6KA3	0.37849	8.751e-29	postive
YTHDF3	RPS6KA3	0.338128	5.92294e-23	postive
FMR1	RPS6KA3	0.358483	8.6469e-26	postive
PRRC2A	ZC3H3	0.447208	8.65331e-41	postive
FTO	DAAM2	0.37125	1.12261e-27	postive
ELAVL1	SORD	0.337359	7.50787e-23	postive
ALKBH5	UBB	0.313759	7.94709e-20	postive
YTHDC1	DUSP9	-0.388035	2.74028e-30	negative
FTO	ILK	0.346728	3.97951e-24	postive
ZCCHC4	PCYOX1	0.327849	1.33824e-21	postive
ALKBH5	MSRA	0.35853	8.51245e-26	postive
YTHDF3	SOAT1	0.345327	6.21424e-24	postive
G3BP2	SOAT1	0.316652	3.49665e-20	postive
METTL3	TDP1	0.383069	1.68514e-29	postive
RBM15	TDP1	0.39852	5.33616e-32	postive
RBM15B	TDP1	0.339329	4.082e-23	postive
CBLL1	TDP1	0.381299	3.19526e-29	postive
ELAVL1	TDP1	0.424279	1.80457e-36	postive
ZCCHC4	DCAF16	0.362893	1.9713e-26	postive
RBM15	CYCS	0.330127	6.775e-22	postive
METTL14	OXR1	0.405166	4.08148e-33	postive
METTL5	OXR1	0.322808	5.91493e-21	postive
YTHDF3	OXR1	0.393206	3.99834e-31	postive
YTHDC1	OXR1	0.416322	4.77689e-35	postive
FMR1	OXR1	0.444942	2.39311e-40	postive
RBM15	ZNF800	0.370227	1.60136e-27	postive
ZCCHC4	ZNF800	0.307794	4.19904e-19	postive
YTHDF3	ZNF800	0.381356	3.13027e-29	postive
YTHDC2	ZNF800	0.331189	4.92158e-22	postive
FMR1	ZNF800	0.336064	1.11807e-22	postive
G3BP2	ZNF800	0.319349	1.61349e-20	postive
ZCCHC4	CASP6	0.344888	7.14234e-24	postive
METTL14	CTU2	-0.325404	2.7606e-21	negative
RBM15	CTU2	-0.411847	2.90314e-34	negative
CBLL1	CTU2	-0.372624	6.9518e-28	negative
ALKBH5	CTU2	-0.301957	2.0635e-18	negative
YTHDF2	CTU2	-0.308455	3.49794e-19	negative
YTHDF3	CTU2	-0.322309	6.84123e-21	negative
YTHDC1	CTU2	-0.472163	7.02161e-46	negative
YTHDC2	CTU2	-0.317899	2.4481e-20	negative
EIF3A	CTU2	-0.375732	2.33055e-28	negative
ELAVL1	CTU2	-0.334409	1.85473e-22	negative
RBM15	EPOR	-0.323859	4.34882e-21	negative
RBM15B	SUV39H1	0.354389	3.34209e-25	postive
YTHDF1	SUV39H1	0.331731	4.17995e-22	postive
ELAVL1	SUV39H1	0.342887	1.34303e-23	postive
PRRC2A	SUV39H1	0.355917	2.02243e-25	postive
CBLL1	NPAS1	-0.323932	4.25682e-21	negative
ZCCHC4	NPAS1	-0.379561	5.96643e-29	negative
ALKBH5	TRNP1	0.321386	8.94833e-21	postive
ELAVL1	NUBP2	0.333613	2.36326e-22	postive
G3BP2	ATAD2B	0.331066	5.10842e-22	postive
ZC3H13	RAD54L2	0.339271	4.15626e-23	postive
ELAVL1	ILF3	0.423765	2.23537e-36	postive
G3BP2	ILF3	0.311398	1.54293e-19	postive
FMR1	DYNC1LI1	0.305437	8.02076e-19	postive
EIF3A	DYNC1LI1	0.308539	3.41757e-19	postive
IGF2BP3	DYNC1LI1	-0.323089	5.44827e-21	negative
ALKBH5	WRAP53	0.312758	1.05371e-19	postive
RBM15	WDFY1	0.37274	6.67452e-28	postive
YTHDC1	WDFY1	0.387281	3.61744e-30	postive
FMR1	WDFY1	0.303177	1.48359e-18	postive
EIF3A	WDFY1	0.302072	2.00041e-18	postive
RBM15	MED30	0.371765	9.38031e-28	postive
YTHDF3	MED30	0.335328	1.40101e-22	postive
FMR1	MED30	0.332482	3.3307e-22	postive
ZCCHC4	IMPG2	-0.30533	8.25865e-19	negative
CBLL1	NNAT	-0.302699	1.68864e-18	negative
ZCCHC4	NNAT	-0.316274	3.89521e-20	negative
YTHDF2	NNAT	-0.381172	3.3453e-29	negative
RBM15B	PEX5	0.300009	3.48193e-18	postive
ELAVL1	PEX5	0.400216	2.78481e-32	postive
G3BP2	DYRK2	0.300859	2.77233e-18	postive
RBM15B	EHMT2	0.354776	2.94329e-25	postive
YTHDF1	EHMT2	0.382138	2.36031e-29	postive
ELAVL1	EHMT2	0.377126	1.42217e-28	postive
PRRC2A	EHMT2	0.586115	2.41897e-75	postive
YTHDC1	ADD3	0.3822	2.30847e-29	postive
FMR1	ADD3	0.311589	1.46277e-19	postive
EIF3A	ADD3	0.342195	1.66919e-23	postive
RBM15	CREB1	0.300347	3.18037e-18	postive
YTHDF3	CREB1	0.599206	1.61549e-79	postive
G3BP2	CREB1	0.456648	1.15049e-42	postive
HNRNPA2B1	CENPU	0.433921	3.02189e-38	postive
YTHDF1	VWA8	0.310245	2.12851e-19	postive
WTAP	EIF4A2	0.355458	2.35271e-25	postive
RBM15	EIF4A2	0.431402	8.90851e-38	postive
ZCCHC4	EIF4A2	0.34373	1.03001e-23	postive
YTHDF3	EIF4A2	0.459899	2.51749e-43	postive
YTHDC1	EIF4A2	0.392493	5.22492e-31	postive
YTHDC2	EIF4A2	0.301186	2.53933e-18	postive
EIF3A	EIF4A2	0.301925	2.08138e-18	postive
G3BP2	EIF4A2	0.343482	1.11348e-23	postive
RBM15	CAAP1	0.32036	1.20504e-20	postive
YTHDF3	CAAP1	0.359105	7.02965e-26	postive
EIF3A	CAAP1	0.303032	1.54309e-18	postive
ZCCHC4	SYT12	-0.336989	8.41402e-23	negative
YTHDF3	SYT12	-0.306967	5.27242e-19	negative
YTHDF1	YWHAB	0.477737	4.47479e-47	postive
FMR1	YWHAB	0.406959	2.01994e-33	postive
EIF3A	CDC40	0.358467	8.69464e-26	postive
ALKBH5	MAP2K4	0.414923	8.42287e-35	postive
YTHDF1	MAP2K4	-0.338306	5.60536e-23	negative
YTHDF3	MAP2K4	0.475315	1.48989e-46	postive
G3BP2	MAP2K4	0.540439	3.63606e-62	postive
PRRC2A	MAP2K4	-0.370404	1.50592e-27	negative
ZCCHC4	FBXO3	0.359302	6.582e-26	postive
YTHDF3	FBXO3	0.38322	1.5953e-29	postive
YTHDC1	FBXO3	0.306078	6.72882e-19	postive
FMR1	FBXO3	0.306835	5.46798e-19	postive
PRRC2A	FBXO3	-0.383739	1.32114e-29	negative
FTO	CCDC92	0.40012	2.88918e-32	postive
RBM15	UBE2K	0.408266	1.20616e-33	postive
ZCCHC4	UBE2K	0.344239	8.7707e-24	postive
YTHDF2	UBE2K	0.347814	2.81245e-24	postive
YTHDF3	UBE2K	0.463938	3.72519e-44	postive
YTHDC1	UBE2K	0.310258	2.1209e-19	postive
EIF3A	UBE2K	0.471093	1.18439e-45	postive
G3BP2	UBE2K	0.516724	4.37263e-56	postive
PRRC2A	UBE2K	-0.337717	6.7239e-23	negative
RBM15	TMEM33	0.408499	1.09996e-33	postive
ZCCHC4	TMEM33	0.385688	6.49144e-30	postive
YTHDF3	TMEM33	0.390092	1.27956e-30	postive
HNRNPA2B1	TMEM33	0.302166	1.95033e-18	postive
FMR1	TMEM33	0.318777	1.90259e-20	postive
EIF3A	TMEM33	0.40386	6.79596e-33	postive
ELAVL1	TMEM33	0.356937	1.44422e-25	postive
G3BP2	TMEM33	0.422439	3.87963e-36	postive
YTHDF3	SOCS2	0.340392	2.93315e-23	postive
G3BP2	SOCS2	0.395897	1.44876e-31	postive
RBM15	ZNF316	-0.305426	8.04394e-19	negative
ALKBH5	ZNF316	-0.395794	1.50639e-31	negative
YTHDF2	ZNF316	-0.304405	1.06279e-18	negative
PRRC2A	ZNF316	0.399465	3.71648e-32	postive
ALKBH5	STAM2	0.400371	2.6236e-32	postive
YTHDF3	STAM2	0.374235	3.95158e-28	postive
G3BP2	STAM2	0.476141	9.89555e-47	postive
PRRC2A	STAM2	-0.30657	5.88017e-19	negative
RBM15	LRRC58	0.33776	6.63498e-23	postive
CBLL1	LRRC58	0.342946	1.31842e-23	postive
ZCCHC4	LRRC58	0.38764	3.17028e-30	postive
YTHDC1	LRRC58	0.336804	8.90721e-23	postive
HNRNPA2B1	LRRC58	0.421609	5.47088e-36	postive
FMR1	LRRC58	0.3594	6.37128e-26	postive
EIF3A	LRRC58	0.394974	2.05452e-31	postive
ALKBH5	FBXO33	0.370481	1.46645e-27	postive
YTHDF2	FBXO33	0.384123	1.14883e-29	postive
YTHDF3	SAR1B	0.354823	2.89885e-25	postive
G3BP2	SAR1B	0.470967	1.25947e-45	postive
PRRC2A	SAR1B	-0.411392	3.48244e-34	negative
RBM15	HSPA14	0.320283	1.232e-20	postive
HNRNPA2B1	HSPA14	0.46159	1.13476e-43	postive
FMR1	HSPA14	0.301107	2.59363e-18	postive
METTL14	ODF2L	0.336271	1.04928e-22	postive
RBM15	GRSF1	0.366672	5.45109e-27	postive
YTHDF2	GRSF1	0.408249	1.21452e-33	postive
YTHDC1	GRSF1	0.303443	1.38041e-18	postive
EIF3A	GRSF1	0.412197	2.52288e-34	postive
RBM15	POLR2D	0.363184	1.78673e-26	postive
RBM15B	POLR2D	0.461718	1.06824e-43	postive
CBLL1	POLR2D	0.485582	8.51286e-49	postive
ZCCHC4	POLR2D	0.334917	1.58827e-22	postive
YTHDF1	POLR2D	0.458653	4.5151e-43	postive
ELAVL1	POLR2D	0.460076	2.31626e-43	postive
RBM15	ATG12	0.317042	3.12808e-20	postive
YTHDF3	ATG12	0.333753	2.26524e-22	postive
YTHDC2	ATG12	0.323465	4.88091e-21	postive
G3BP2	ATG12	0.412903	1.9009e-34	postive
YTHDF2	BTBD1	0.312618	1.09584e-19	postive
ALKBH5	ICMT	0.386151	5.47921e-30	postive
YTHDF2	ICMT	0.378114	1.00067e-28	postive
METTL14	FPGT	0.358988	7.3099e-26	postive
METTL5	FPGT	0.31628	3.88824e-20	postive
RBM15	FPGT	0.39542	1.73585e-31	postive
YTHDF3	FPGT	0.431648	8.02009e-38	postive
YTHDC1	FPGT	0.436289	1.08461e-38	postive
FMR1	FPGT	0.344025	9.38163e-24	postive
EIF3A	FPGT	0.401707	1.56678e-32	postive
G3BP2	FPGT	0.34133	2.18886e-23	postive
PRRC2A	FPGT	-0.315762	4.50561e-20	negative
RBM15	MAN1A2	0.315579	4.74628e-20	postive
YTHDF3	MAN1A2	0.353087	5.11586e-25	postive
G3BP2	MAN1A2	0.453376	5.22247e-42	postive
IGF2BP3	CASR	0.337956	6.2447e-23	postive
YTHDF1	NDRG3	0.435916	1.27531e-38	postive
YTHDF3	STX17	0.313893	7.65205e-20	postive
YTHDC1	NSRP1	0.422184	4.31111e-36	postive
HNRNPA2B1	NSRP1	0.350675	1.12e-24	postive
FMR1	NSRP1	0.377795	1.121e-28	postive
EIF3A	NSRP1	0.440921	1.42742e-39	postive
YTHDC1	PRKAB2	0.30526	8.41691e-19	postive
EIF3A	DZANK1	-0.304505	1.03432e-18	negative
ALKBH5	CDC37L1	0.34311	1.25195e-23	postive
YTHDF2	CDC37L1	0.306231	6.45327e-19	postive
RBM15	SHISA4	-0.353797	4.05715e-25	negative
YTHDF3	SHISA4	-0.325746	2.49578e-21	negative
YTHDC1	SHISA4	-0.331766	4.13554e-22	negative
EIF3A	SHISA4	-0.342132	1.70253e-23	negative
G3BP2	SHISA4	-0.333378	2.53859e-22	negative
METTL14	RBPJ	0.333758	2.26172e-22	postive
RBM15	RBPJ	0.328456	1.11685e-21	postive
ZCCHC4	RBPJ	0.351239	9.33e-25	postive
YTHDF2	RBPJ	0.386335	5.12117e-30	postive
YTHDC1	RBPJ	0.393597	3.45218e-31	postive
EIF3A	RBPJ	0.373675	4.81043e-28	postive
ZCCHC4	C5orf51	0.324691	3.40646e-21	postive
YTHDF2	C5orf51	0.340246	3.06941e-23	postive
YTHDC1	C5orf51	0.314368	6.69153e-20	postive
EIF3A	C5orf51	0.347992	2.65698e-24	postive
METTL14	SENP6	0.337626	6.91569e-23	postive
YTHDC1	SENP6	0.474422	2.31483e-46	postive
FMR1	SENP6	0.359078	7.0928e-26	postive
EIF3A	SENP6	0.391783	6.8138e-31	postive
RBM15B	CDK4	0.440389	1.80455e-39	postive
YTHDF1	CDK4	0.417426	3.04775e-35	postive
ELAVL1	CDK4	0.344423	8.27491e-24	postive
ALKBH5	MAFB	0.311845	1.3613e-19	postive
METTL14	PPTC7	0.361278	3.39707e-26	postive
EIF3A	ZNF793	-0.30329	1.43869e-18	negative
METTL14	FAM133B	0.306932	5.32327e-19	postive
RBM15	FAM133B	0.494193	9.7518e-51	postive
CBLL1	FAM133B	0.354509	3.21292e-25	postive
ZCCHC4	FAM133B	0.305277	8.37766e-19	postive
YTHDC1	FAM133B	0.392503	5.20455e-31	postive
HNRNPA2B1	FAM133B	0.326043	2.28625e-21	postive
FMR1	FAM133B	0.317266	2.93434e-20	postive
EIF3A	FAM133B	0.360419	4.53072e-26	postive
YTHDF3	ATG10	0.311244	1.61067e-19	postive
G3BP2	ATG10	0.376341	1.87892e-28	postive
YTHDC1	RSPH3	-0.317149	3.03385e-20	negative
PRRC2A	SNAP23	-0.350707	1.10872e-24	negative
PRRC2A	MSH5	0.337067	8.21653e-23	postive
RBM15B	NUP93	0.313905	7.62723e-20	postive
CBLL1	NUP93	0.316185	3.99504e-20	postive
FTO	NUP93	0.343974	9.5345e-24	postive
YTHDF1	NUP93	0.310933	1.75677e-19	postive
ELAVL1	NUP93	0.510146	1.75329e-54	postive
RBM15B	GCAT	0.340842	2.54911e-23	postive
ALKBH5	GCAT	0.308504	3.45103e-19	postive
G3BP1	TAF11	0.337012	8.35572e-23	postive
YTHDC1	MAP3K4	0.390333	1.16994e-30	postive
YTHDC1	PTN	-0.332376	3.43985e-22	negative
RBM15B	TRUB2	0.345298	6.27029e-24	postive
YTHDF2	USP3	0.303636	1.3101e-18	postive
EIF3A	USP3	0.344027	9.37704e-24	postive
G3BP2	USP3	0.304512	1.03222e-18	postive
RBM15	SSR3	0.303576	1.33128e-18	postive
ALKBH5	SSR3	0.503228	7.80624e-53	postive
YTHDF2	SSR3	0.370114	1.66561e-27	postive
ELAVL1	SSR3	0.308008	3.95783e-19	postive
G3BP2	SSR3	0.3906	1.0591e-30	postive
ALKBH5	RABL2A	0.314987	5.6155e-20	postive
ELAVL1	RABL2A	0.318091	2.31655e-20	postive
METTL14	NOL8	0.334076	2.05318e-22	postive
YTHDC1	NOL8	0.400584	2.41683e-32	postive
HNRNPA2B1	NOL8	0.335149	1.47985e-22	postive
FMR1	NOL8	0.406792	2.15718e-33	postive
RBM15B	KDM1A	0.307325	4.77772e-19	postive
YTHDF2	KDM1A	0.388097	2.67839e-30	postive
ELAVL1	KDM1A	0.392427	5.35512e-31	postive
METTL14	NFATC1	-0.315554	4.78094e-20	negative
RBM15	NFATC1	-0.348711	2.10955e-24	negative
CBLL1	NFATC1	-0.313392	8.81573e-20	negative
ZCCHC4	NFATC1	-0.368307	3.10902e-27	negative
YTHDF2	NFATC1	-0.325897	2.38669e-21	negative
YTHDC1	NFATC1	-0.346281	4.58804e-24	negative
EIF3A	NFATC1	-0.311938	1.32654e-19	negative
ALKBH5	CCL4	0.310701	1.87474e-19	postive
WTAP	SF3B1	0.319014	1.77717e-20	postive
YTHDF3	MCL1	0.54452	2.91625e-63	postive
G3BP2	MCL1	0.592919	1.72719e-77	postive
RBM15B	PAFAH1B3	0.417764	2.65597e-35	postive
CBLL1	PAFAH1B3	0.324746	3.35132e-21	postive
YTHDF1	PAFAH1B3	0.386361	5.07151e-30	postive
ELAVL1	PAFAH1B3	0.465194	2.04598e-44	postive
METTL14	CEP63	0.338693	4.97256e-23	postive
YTHDC1	CEP63	0.428086	3.6463e-37	postive
FMR1	CEP63	0.350609	1.1443e-24	postive
EIF3A	CEP63	0.323996	4.17776e-21	postive
ALKBH5	MTMR3	0.302591	1.73856e-18	postive
YTHDF3	SLC35B3	0.338492	5.29242e-23	postive
G3BP1	TAPT1	0.300787	2.82652e-18	postive
ALKBH5	DEDD	0.397138	9.04215e-32	postive
G3BP1	DEDD	-0.339634	3.71312e-23	negative
ALKBH5	NIT1	0.333103	2.75931e-22	postive
PRRC2A	KDM5C	0.370798	1.31356e-27	postive
G3BP1	ALPK1	0.366253	6.29114e-27	postive
YTHDF1	SLC17A5	-0.431557	8.33915e-38	negative
G3BP2	SLC17A5	0.333868	2.18731e-22	postive
YTHDF1	CGRRF1	-0.30515	8.67352e-19	negative
PRRC2A	CGRRF1	-0.37531	2.70534e-28	negative
CBLL1	S1PR2	-0.301193	2.53482e-18	negative
ZCCHC4	S1PR2	-0.304756	9.65869e-19	negative
RBM15B	PSRC1	0.376885	1.5493e-28	postive
CBLL1	PSRC1	0.36821	3.21478e-27	postive
YTHDF2	PSRC1	0.349607	1.58146e-24	postive
HNRNPA2B1	PSRC1	0.311182	1.6387e-19	postive
ELAVL1	PSRC1	0.326763	1.84759e-21	postive
YTHDC1	MAPK4	-0.325626	2.58562e-21	negative
RBM15	HECTD1	0.35377	4.0929e-25	postive
YTHDF3	HECTD1	0.42706	5.62282e-37	postive
YTHDC2	HECTD1	0.340052	3.26065e-23	postive
G3BP2	HECTD1	0.452136	9.22689e-42	postive
YTHDF1	SLC25A14	0.302725	1.67669e-18	postive
FMR1	SLC25A14	0.435755	1.36744e-38	postive
YTHDC1	KDM7A	0.411186	3.78074e-34	postive
FMR1	KDM7A	0.317045	3.1255e-20	postive
ALKBH5	GPN2	0.370981	1.23273e-27	postive
YTHDF2	GPN2	0.369559	2.01815e-27	postive
CBLL1	KDM2B	0.391495	7.58775e-31	postive
ZCCHC4	KDM2B	0.307577	4.45723e-19	postive
YTHDF1	KDM2B	0.314792	5.93389e-20	postive
YTHDF2	KDM2B	0.345591	5.71447e-24	postive
ELAVL1	KDM2B	0.451299	1.35284e-41	postive
YTHDF3	MED20	0.395568	1.64109e-31	postive
G3BP2	MED20	0.440343	1.84217e-39	postive
YTHDF3	SORT1	0.512376	5.0622e-55	postive
G3BP2	SORT1	0.538481	1.20583e-61	postive
METTL14	ZNF302	0.318263	2.20554e-20	postive
YTHDC1	ZNF302	0.409568	7.20176e-34	postive
FMR1	ZNF302	0.310592	1.93247e-19	postive
YTHDC1	CCDC13	-0.345309	6.24959e-24	negative
RBM15	YAP1	0.32879	1.01077e-21	postive
CBLL1	YAP1	0.365308	8.68788e-27	postive
YTHDF3	YAP1	0.314323	6.77783e-20	postive
ELAVL1	YAP1	0.35943	6.30797e-26	postive
ELAVL1	SCD	0.34242	1.55533e-23	postive
YTHDF1	UTP23	0.304841	9.43661e-19	postive
ZCCHC4	TNPO1	-0.342364	1.58291e-23	negative
YTHDF2	TNPO1	-0.33145	4.5496e-22	negative
CBLL1	MRPL10	0.318089	2.31839e-20	postive
ELAVL1	MRPL10	0.305331	8.25631e-19	postive
YTHDF3	DAZAP2	0.369056	2.4013e-27	postive
G3BP2	DAZAP2	0.313292	9.0656e-20	postive
RBM15	SPI1	-0.346715	3.99564e-24	negative
RBM15	LIMD2	-0.339879	3.44138e-23	negative
ZCCHC4	LIMD2	-0.387434	3.41985e-30	negative
YTHDC1	LIMD2	-0.31245	1.14902e-19	negative
YTHDF3	RNF146	0.456941	1.00385e-42	postive
YTHDF1	RLN2	0.32087	1.03946e-20	postive
HNRNPA2B1	SC5D	0.302681	1.69686e-18	postive
YTHDF3	EXD2	0.363179	1.78966e-26	postive
G3BP2	EXD2	0.445703	1.70238e-40	postive
EIF3A	COX15	0.39003	1.30931e-30	postive
METTL3	HAUS4	0.343204	1.21564e-23	postive
ALKBH5	HAUS4	0.371435	1.05247e-27	postive
RBM15	LRRC42	0.321024	9.94178e-21	postive
METTL3	TMEM37	-0.322818	5.89664e-21	negative
PRRC2A	TMEM37	-0.302677	1.69847e-18	negative
RBM15B	CCDC86	0.332765	3.05775e-22	postive
HNRNPA2B1	CCDC86	0.316267	3.90248e-20	postive
ELAVL1	CCDC86	0.376333	1.88426e-28	postive
PRRC2A	CCDC86	0.367844	3.64642e-27	postive
YTHDF1	MAFG	0.33816	5.86437e-23	postive
RBM15	MTFR1	0.390273	1.19628e-30	postive
ZCCHC4	MTFR1	0.314977	5.63123e-20	postive
YTHDF3	MTFR1	0.547649	4.11524e-64	postive
HNRNPA2B1	MTFR1	0.315936	4.28859e-20	postive
G3BP2	MTFR1	0.336907	8.63113e-23	postive
RBM15	C10orf88	0.337519	7.14787e-23	postive
ZCCHC4	C10orf88	0.332452	3.36099e-22	postive
YTHDF2	C10orf88	0.346209	4.6954e-24	postive
EIF3A	C10orf88	0.398713	4.95785e-32	postive
RBM15	NCAPG	0.301447	2.36714e-18	postive
HNRNPA2B1	NCAPG	0.535728	6.41483e-61	postive
EIF3A	NCAPG	0.335077	1.51248e-22	postive
YTHDF1	PDE5A	-0.344814	7.31214e-24	negative
YTHDF3	PDE5A	0.326812	1.82103e-21	postive
G3BP2	PDE5A	0.373252	5.57869e-28	postive
YTHDF3	RGPD3	0.398506	5.36508e-32	postive
YTHDC1	RGPD3	0.397026	9.43548e-32	postive
EIF3A	RGPD3	0.353852	3.98457e-25	postive
G3BP2	RGPD3	0.355749	2.1376e-25	postive
METTL14	JMY	0.371603	9.92802e-28	postive
YTHDC1	JMY	0.479566	1.79291e-47	postive
EIF3A	JMY	0.337904	6.34567e-23	postive
CBLL1	WBP11	0.320762	1.07242e-20	postive
ELAVL1	WBP11	0.378837	7.73012e-29	postive
METTL14	CARD8	0.31772	2.57658e-20	postive
YTHDC1	CARD8	0.491486	4.03086e-50	postive
ALKBH5	TINF2	0.381336	3.15335e-29	postive
METTL3	LIN52	0.30415	1.13915e-18	postive
RBM15	LIN52	0.433066	4.36591e-38	postive
CBLL1	LIN52	0.329013	9.45739e-22	postive
ALKBH5	LIN52	0.319699	1.45863e-20	postive
YTHDF2	LIN52	0.346207	4.69735e-24	postive
ELAVL1	LIN52	0.311625	1.44797e-19	postive
ALKBH5	RNF44	-0.302461	1.80071e-18	negative
IGF2BP2	RNF44	0.375356	2.66178e-28	postive
ALKBH5	SESN1	-0.347527	3.08313e-24	negative
FMR1	ZNF275	0.36552	8.08045e-27	postive
YTHDF1	STAG2	0.304501	1.03536e-18	postive
FMR1	STAG2	0.418196	2.22603e-35	postive
FMR1	ZNF251	0.35129	9.17767e-25	postive
RBM15	ACOXL	-0.302584	1.74191e-18	negative
CBLL1	ACOXL	-0.320552	1.13979e-20	negative
ALKBH5	ACOXL	-0.388884	2.00234e-30	negative
YTHDC1	FAM120B	0.355647	2.21047e-25	postive
METTL14	USP46	0.305843	7.17735e-19	postive
RBM15	USP46	0.47231	6.53606e-46	postive
CBLL1	USP46	0.330508	6.04218e-22	postive
ZCCHC4	USP46	0.353194	4.94114e-25	postive
YTHDF2	USP46	0.40665	2.28112e-33	postive
YTHDF3	USP46	0.457137	9.16224e-43	postive
YTHDC1	USP46	0.414939	8.36896e-35	postive
YTHDC2	USP46	0.309736	2.45198e-19	postive
EIF3A	USP46	0.474849	1.87514e-46	postive
G3BP2	USP46	0.461284	1.31099e-43	postive
YTHDF2	EIF3I	0.300845	2.78295e-18	postive
YTHDF1	PPP3CB	-0.410178	5.64949e-34	negative
RBM15B	LIMA1	-0.318232	2.22463e-20	negative
FTO	LIMA1	-0.368763	2.65698e-27	negative
YTHDF1	LIMA1	-0.495313	5.40261e-51	negative
YTHDC1	JADE1	0.323214	5.25339e-21	postive
ALKBH5	GATC	0.332773	3.04984e-22	postive
YTHDF2	GATC	0.377209	1.38104e-28	postive
ELAVL1	GATC	0.411531	3.2936e-34	postive
RBM15	PHC3	0.330452	6.14392e-22	postive
CBLL1	PHC3	0.308792	3.18617e-19	postive
RBM15B	POLR2G	0.358907	7.50848e-26	postive
ELAVL1	IRF2BP2	0.390498	1.10038e-30	postive
RBM15	TMEM38B	0.315841	4.40566e-20	postive
ZCCHC4	TMEM38B	0.303732	1.27641e-18	postive
YTHDF3	TMEM38B	0.379054	7.15329e-29	postive
FMR1	TMEM38B	0.304661	9.91253e-19	postive
G3BP2	TMEM38B	0.306855	5.437e-19	postive
G3BP2	PTGR1	0.319209	1.68003e-20	postive
METTL5	BZW1	0.303794	1.25493e-18	postive
RBM15	BZW1	0.332978	2.86584e-22	postive
YTHDF3	BZW1	0.564121	9.66749e-69	postive
EIF3A	BZW1	0.320109	1.29584e-20	postive
G3BP2	BZW1	0.615412	5.81572e-85	postive
PRRC2A	BZW1	-0.305985	6.9025e-19	negative
ALKBH5	KBTBD4	0.30345	1.37765e-18	postive
G3BP2	KBTBD4	0.306504	5.98831e-19	postive
YTHDC1	ALG13	0.435031	1.87106e-38	postive
FMR1	ALG13	0.424565	1.60104e-36	postive
G3BP1	ALG13	0.308535	3.42151e-19	postive
FTO	C4orf19	-0.308635	3.32766e-19	negative
METTL14	TRMT1L	0.330931	5.32048e-22	postive
ZCCHC4	TRMT1L	0.315252	5.2084e-20	postive
METTL14	KRR1	0.358941	7.42499e-26	postive
YTHDC1	KRR1	0.327478	1.49425e-21	postive
YTHDC2	KRR1	0.301298	2.46406e-18	postive
EIF3A	KRR1	0.399022	4.4046e-32	postive
PRRC2A	IER3IP1	-0.308364	3.58656e-19	negative
RBM15	KLF3	0.307903	4.07373e-19	postive
ALKBH5	KLF3	0.379183	6.83162e-29	postive
YTHDF3	KLF3	0.464121	3.41449e-44	postive
G3BP2	KLF3	0.5323	5.03371e-60	postive
G3BP1	POLK	0.30223	1.91661e-18	postive
YTHDF3	ZNF552	0.345073	6.73479e-24	postive
G3BP2	ZNF552	0.301495	2.33662e-18	postive
PRRC2A	MAP4K2	0.354168	3.59285e-25	postive
YTHDF2	TBPL1	0.309394	2.69659e-19	postive
YTHDF3	TIMM10B	0.319462	1.56195e-20	postive
ELAVL1	TIMM10B	0.323692	4.5663e-21	postive
G3BP2	TIMM10B	0.329778	7.52048e-22	postive
RBM15	WDR12	0.357609	1.15585e-25	postive
HNRNPA2B1	WDR12	0.449316	3.33655e-41	postive
EIF3A	WDR12	0.342352	1.58905e-23	postive
ELAVL1	WDR12	0.324597	3.50123e-21	postive
G3BP1	STRN	0.356172	1.85915e-25	postive
RBM15	ZFP64	0.306659	5.73827e-19	postive
RBM15B	ZFP64	0.301674	2.22674e-18	postive
CBLL1	ZFP64	0.40226	1.26514e-32	postive
YTHDF1	ZFP64	0.582729	2.71025e-74	postive
ELAVL1	ZFP64	0.397054	9.33642e-32	postive
RBM15	CBLL1	0.384176	1.12708e-29	postive
CBLL1	CBLL1	1	0	postive
ZCCHC4	CBLL1	0.342713	1.41861e-23	postive
ALKBH5	CBLL1	0.305462	7.96484e-19	postive
YTHDF1	CBLL1	0.320119	1.29197e-20	postive
ELAVL1	CBLL1	0.432106	6.59091e-38	postive
ALKBH5	GPR157	-0.313248	9.17839e-20	negative
G3BP1	GPR157	0.300613	2.96148e-18	postive
G3BP2	GPR157	-0.300153	3.35023e-18	negative
RBM15	TMEM68	0.32586	2.41311e-21	postive
ZCCHC4	TMEM68	0.38895	1.95401e-30	postive
YTHDF3	TMEM68	0.431073	1.02525e-37	postive
HNRNPA2B1	TMEM68	0.317909	2.44078e-20	postive
FMR1	TMEM68	0.369923	1.7791e-27	postive
EIF3A	TMEM68	0.375225	2.78803e-28	postive
METTL14	TTC14	0.392757	4.73175e-31	postive
YTHDC1	TTC14	0.310292	2.10091e-19	postive
FMR1	TTC14	0.302008	2.03524e-18	postive
G3BP1	TTC14	0.323907	4.28763e-21	postive
RBM15	SHPRH	0.312765	1.05148e-19	postive
ZCCHC4	SHPRH	0.423701	2.29605e-36	postive
YTHDF2	SHPRH	0.318599	2.00208e-20	postive
YTHDC1	SHPRH	0.412211	2.50906e-34	postive
HNRNPA2B1	SHPRH	0.331933	3.93196e-22	postive
FMR1	SHPRH	0.406809	2.14246e-33	postive
EIF3A	SHPRH	0.459258	3.40172e-43	postive
YTHDF1	EIF4E3	-0.396777	1.03729e-31	negative
PRRC2A	EIF4E3	-0.39412	2.83549e-31	negative
YTHDF3	TRAF6	0.309919	2.3309e-19	postive
HNRNPC	TTL	0.306627	5.78816e-19	postive
ALKBH5	IFT27	0.371784	9.32125e-28	postive
METTL3	VCPKMT	0.346843	3.83597e-24	postive
YTHDF2	VCPKMT	0.374836	3.1978e-28	postive
YTHDC1	VCPKMT	0.48095	8.94298e-48	postive
EIF3A	VCPKMT	0.422344	4.03427e-36	postive
YTHDF1	CASC3	0.336839	8.81374e-23	postive
ALKBH5	FECH	0.440402	1.79418e-39	postive
YTHDF1	FECH	-0.329505	8.16152e-22	negative
YTHDF2	FECH	0.401892	1.45868e-32	postive
RBM15	LRRC4C	-0.345347	6.17375e-24	negative
CBLL1	LRRC4C	-0.318926	1.8226e-20	negative
EIF3A	HSPA4L	0.314937	5.69551e-20	postive
RBM15B	G6PC3	0.405207	4.01696e-33	postive
YTHDF1	G6PC3	0.333291	2.60649e-22	postive
ELAVL1	G6PC3	0.311237	1.61414e-19	postive
PRRC2A	G6PC3	0.365975	6.91861e-27	postive
ELAVL1	CIR1	-0.305908	7.05146e-19	negative
RBM15	ZCCHC9	0.363483	1.61492e-26	postive
ZCCHC4	ZCCHC9	0.370661	1.37755e-27	postive
YTHDF2	ZCCHC9	0.33113	5.01046e-22	postive
YTHDF3	ZCCHC9	0.306736	5.61813e-19	postive
EIF3A	ZCCHC9	0.31597	4.24717e-20	postive
G3BP2	ZCCHC9	0.304082	1.16042e-18	postive
RBM15	SP3	0.301288	2.47065e-18	postive
YTHDC1	SP3	0.440373	1.81786e-39	postive
FMR1	SP3	0.34541	6.05126e-24	postive
EIF3A	SP3	0.306026	6.82673e-19	postive
CBLL1	EIF4H	0.400632	2.37265e-32	postive
ELAVL1	EIF4H	0.346484	4.30086e-24	postive
ZCCHC4	SFT2D3	0.311522	1.49028e-19	postive
FTO	HSPB8	0.307042	5.16429e-19	postive
CBLL1	RTF1	0.354301	3.43979e-25	postive
ALKBH5	RTF1	0.395421	1.73496e-31	postive
YTHDF2	RTF1	0.381302	3.19236e-29	postive
YTHDC1	RTF1	0.304699	9.80896e-19	postive
EIF3A	RTF1	0.383963	1.21808e-29	postive
METTL14	AZI2	0.36673	5.3445e-27	postive
PRRC2A	AZI2	-0.300061	3.43368e-18	negative
METTL14	DMXL1	0.379719	5.63772e-29	postive
RBM15B	DMXL1	-0.321771	8.00075e-21	negative
YTHDC1	DMXL1	0.454035	3.85569e-42	postive
EIF3A	DMXL1	0.394891	2.12013e-31	postive
FMR1	SNX25	0.371674	9.68394e-28	postive
RBM15	API5	0.531311	9.08492e-60	postive
CBLL1	API5	0.337153	8.00026e-23	postive
YTHDF3	API5	0.612072	8.17559e-84	postive
ELAVL1	API5	0.334455	1.82896e-22	postive
G3BP2	API5	0.543642	5.03297e-63	postive
G3BP2	NCOR2	-0.332835	2.99327e-22	negative
PRRC2A	NCOR2	0.421593	5.50629e-36	postive
METTL14	FBXL4	0.306491	6.00848e-19	postive
RBM15	FBXL4	0.317722	2.57552e-20	postive
YTHDF3	FBXL4	0.356252	1.81103e-25	postive
YTHDC1	FBXL4	0.366064	6.71071e-27	postive
FMR1	FBXL4	0.344121	9.10233e-24	postive
EIF3A	FBXL4	0.394957	2.06757e-31	postive
RBM15	VHL	0.303922	1.21218e-18	postive
ELAVL1	VHL	0.309261	2.79835e-19	postive
G3BP2	VHL	0.302738	1.67104e-18	postive
METTL3	PAPOLA	0.301619	2.25993e-18	postive
ELAVL1	MRPS34	0.33446	1.82646e-22	postive
FTO	TENM4	0.327728	1.38724e-21	postive
YTHDF1	VTI1B	-0.329872	7.31206e-22	negative
G3BP1	RASAL2	0.34486	7.20438e-24	postive
YTHDC1	CACNB1	-0.30961	2.53966e-19	negative
ALKBH5	THTPA	0.309755	2.43945e-19	postive
METTL14	LUC7L3	0.313593	8.32915e-20	postive
YTHDC1	LUC7L3	0.459502	3.0339e-43	postive
FMR1	LUC7L3	0.358996	7.28854e-26	postive
G3BP1	LUC7L3	0.315992	4.221e-20	postive
RBM15	PPHLN1	0.366497	5.78741e-27	postive
YTHDF3	PPHLN1	0.314786	5.9438e-20	postive
G3BP2	PPHLN1	0.315338	5.08336e-20	postive
YTHDF1	SP6	0.311426	1.53094e-19	postive
RBM15	TEFM	0.328128	1.23151e-21	postive
FMR1	TEFM	0.308613	3.34802e-19	postive
EIF3A	TEFM	0.30369	1.29101e-18	postive
RBM15	PANK3	0.321944	7.60955e-21	postive
YTHDF3	PANK3	0.36491	9.94685e-27	postive
EIF3A	PANK3	0.332905	2.93007e-22	postive
G3BP2	PANK3	0.372809	6.5158e-28	postive
METTL14	ICE2	0.332006	3.84687e-22	postive
RBM15	ICE2	0.497229	1.95703e-51	postive
ZCCHC4	ICE2	0.329184	8.98436e-22	postive
YTHDF2	ICE2	0.383757	1.31268e-29	postive
[truncated: 14,458 more rows]

## Sheet: Table S5
Table S5. Univariable Cox regression results of interested modules obtained from WGCNA
Gene	HR	HR.95L	HR.95H	pvalue
FUT4	1.36306	1.15533	1.60814	0.000241145
RSRC1	1.38918	1.14906	1.67948	0.00068623
TOP2A	1.22499	1.08461	1.38353	0.00108311
LRRC58	1.43771	1.1414	1.81096	0.00204885
LTV1	1.45369	1.14589	1.84416	0.00205761
ARL13B	1.31945	1.10342	1.57776	0.00237517
LYAR	1.33228	1.10571	1.60527	0.00255641
GNL2	1.40178	1.12482	1.74694	0.00263596
NPM1	1.88451	1.24563	2.85108	0.00270221
MPHOSPH10	1.53687	1.1597	2.03672	0.00277896
KIF14	1.26045	1.08306	1.46689	0.0027813
PNPT1	1.3524	1.1094	1.64863	0.00281428
MSH6	1.37025	1.10702	1.69608	0.00380296
TOPBP1	1.37159	1.10551	1.70172	0.00408416
BRIP1	1.34246	1.09785	1.64157	0.00411016
HNRNPA2B1	1.58337	1.15427	2.172	0.00437821
RECQL	1.29663	1.08381	1.55125	0.00451523
ATR	1.3412	1.09468	1.64323	0.00461217
ECT2	1.2291	1.06535	1.418	0.00468635
DDX5	1.637	1.16236	2.30545	0.00478525
HAUS6	1.27015	1.07551	1.50002	0.0048369
SMC4	1.29298	1.08087	1.54672	0.00494568
DDX21	1.30846	1.08354	1.58006	0.00521035
METAP2	1.49275	1.11978	1.98994	0.00630869
NHEJ1	0.74324	0.600562	0.919815	0.00636195
ACVRL1	0.7217	0.570284	0.913319	0.00663457
LAMA1	0.642153	0.465931	0.885025	0.00680549
FANCL	1.33289	1.08191	1.64208	0.00694185
KPNB1	1.42084	1.09928	1.83645	0.00729633
CLEC3B	0.820342	0.709666	0.948279	0.00740265
CDK1	1.20795	1.05119	1.38808	0.00772314
IPO7	1.34421	1.0794	1.67398	0.00822888
WDR75	1.35859	1.0804	1.70841	0.00875495
KIF11	1.20911	1.04869	1.39407	0.00893389
PPAT	1.19866	1.0464	1.37308	0.00893871
KIF23	1.20861	1.04754	1.39445	0.00941873
MASTL	1.24923	1.05523	1.47889	0.0097587
EXOC6	1.36632	1.07675	1.73377	0.0102133
TAF5L	1.27273	1.0587	1.53002	0.0102536
ANAPC10	1.30566	1.0651	1.60055	0.0102597
NEU4	0.682994	0.510148	0.914405	0.0104364
ATP13A3	1.34765	1.07159	1.69483	0.010735
RPS6KB1	1.29019	1.06057	1.56953	0.0108331
IFT81	1.28964	1.05978	1.56936	0.0110958
SPSB3	0.716749	0.553964	0.92737	0.0112893
SPIN4	1.23808	1.04926	1.46088	0.0114212
IWS1	1.47152	1.09083	1.98506	0.0114335
MTR	1.31502	1.06327	1.62638	0.0115431
DHX9	1.53888	1.10135	2.15022	0.0115497
NEMF	1.3185	1.06326	1.63501	0.0117769
TRIM59	1.2257	1.04543	1.43705	0.0121637
EOGT	1.22966	1.04602	1.44553	0.0122393
RRM2	1.22597	1.04464	1.43878	0.0126029
CHORDC1	1.26524	1.05041	1.52401	0.0132132
SPDL1	1.28637	1.05351	1.5707	0.0134521
DNTTIP2	1.33042	1.06079	1.66857	0.0134842
POLR1B	1.36163	1.06571	1.7397	0.0135474
SKP2	1.27494	1.05099	1.5466	0.0137175
EIF3J	1.2946	1.05403	1.59007	0.0138308
SUCO	1.29675	1.05427	1.59501	0.0138822
SRP54	1.35503	1.06338	1.72667	0.0140152
NIFK	1.32105	1.05703	1.65102	0.0143861
PCM1	1.25605	1.04584	1.50851	0.0147017
PLK4	1.28751	1.05087	1.57744	0.0147363
AADAT	1.25871	1.04586	1.51488	0.0149199
LCLAT1	1.36353	1.06218	1.75037	0.0149588
NANP	1.23022	1.04112	1.45367	0.0149683
CEBPZ	1.35688	1.0607	1.73577	0.0151429
PIK3R4	1.56685	1.09017	2.25195	0.015247
SLC19A2	1.24862	1.04361	1.49391	0.0152485
NAA25	1.25648	1.04471	1.51117	0.0153314
HPCA	0.612633	0.411765	0.911487	0.0156427
KRR1	1.2109	1.03675	1.4143	0.0157145
E2F6	1.32361	1.054	1.66218	0.0158421
RCN2	1.26676	1.04527	1.53518	0.0158859
NFXL1	1.2474	1.0409	1.49487	0.0166641
TLN1	1.2768	1.04497	1.56006	0.016835
POLR3G	1.20579	1.03402	1.40609	0.0170022
HSP90AA1	1.37928	1.0587	1.79692	0.017189
HELLS	1.17341	1.02844	1.33881	0.0174636
NSRP1	1.29796	1.04678	1.60943	0.0174757
CKAP2L	1.2689	1.04238	1.54463	0.0176104
ARHGAP11B	1.19341	1.0311	1.38126	0.0177582
NOC3L	1.26481	1.04153	1.53596	0.0177628
MAGIX	0.729872	0.56241	0.947196	0.017889
DDX55	1.32116	1.04903	1.66389	0.0179462
NUF2	1.16164	1.02574	1.31554	0.0182569
MAP4K3	1.26978	1.04068	1.54932	0.0186345
HAT1	1.2142	1.03276	1.42751	0.0187572
XPO1	1.45317	1.06385	1.98495	0.0188265
DBF4	1.22223	1.03335	1.44565	0.0191312
PSMD14	1.39388	1.05535	1.841	0.0193099
ZWILCH	1.20576	1.03065	1.41061	0.0194361
ATAD2	1.18033	1.02707	1.35646	0.0194731
VPS54	1.3396	1.04819	1.71203	0.0194912
FBXO45	1.29429	1.04225	1.60728	0.0195726
ZDHHC17	1.24011	1.03468	1.48632	0.0198617
TRMT11	1.23766	1.03332	1.4824	0.02056
ZNF30	1.31459	1.04289	1.65707	0.0205877
PSME4	1.32324	1.04393	1.67729	0.020594
ENOPH1	1.27368	1.03681	1.56467	0.0212082
POLQ	1.19131	1.02638	1.38274	0.0213109
TRMT61B	1.34726	1.04418	1.7383	0.0218782
PAICS	1.24908	1.03252	1.51105	0.0220537
DDX1	1.52677	1.06263	2.19364	0.0221092
MDM1	1.1915	1.02501	1.38503	0.0225116
U2SURP	1.29034	1.03637	1.60655	0.0226412
ASNSD1	1.3064	1.03815	1.64398	0.0226536
TESK2	0.755514	0.59355	0.961674	0.0227609
SLC22A12	0.717347	0.53895	0.954795	0.0227837
EED	1.32085	1.03897	1.67922	0.0230816
ZNF700	1.24956	1.03105	1.51437	0.0231014
DDIAS	1.1958	1.02436	1.39593	0.023524
E2F7	1.13998	1.01779	1.27684	0.0235302
CRYBB3	0.640164	0.435015	0.942059	0.0236503
NDC80	1.16245	1.02006	1.32471	0.0239514
ITGA1	1.25288	1.02987	1.52417	0.0241769
RNASEH1	1.25683	1.02978	1.53393	0.0245349
SACS	1.14388	1.01732	1.28618	0.0246426
GLMN	1.28987	1.03289	1.61079	0.0247433
DDX18	1.24	1.02771	1.49613	0.0247491
XPOT	1.26451	1.02988	1.5526	0.0250199
UTP6	1.35668	1.03898	1.77153	0.0250364
EXOC8	1.27898	1.0312	1.58629	0.025114
ZNF766	1.33261	1.03644	1.71341	0.0251504
ABCE1	1.28166	1.03117	1.593	0.0253125
INTS2	1.15621	1.01778	1.31347	0.0256974
NCAPG2	1.21923	1.02378	1.452	0.0261777
ASPM	1.11339	1.01272	1.22406	0.0263217
GNL3	1.30588	1.03188	1.65264	0.0263419
BCCIP	1.36432	1.0372	1.79461	0.0263431
ZZZ3	1.28646	1.02881	1.60864	0.0271697
CCHCR1	0.724873	0.544662	0.96471	0.0273616
TAF1A	1.19024	1.01934	1.38978	0.0276491
EXTL2	1.21292	1.02145	1.44028	0.0276609
EEF1E1	1.21707	1.02143	1.45018	0.0280138
CENPE	1.17231	1.01728	1.35096	0.0280416
VCPKMT	1.20524	1.02024	1.42378	0.0281132
ASCC3	1.22558	1.02179	1.47001	0.0283591
MSH2	1.18297	1.01796	1.37473	0.0283649
HNRNPA1	523.989	1.92425	142687	0.0286141
RPS6KC1	1.24296	1.0222	1.51139	0.0292534
MCM10	1.15195	1.01433	1.30823	0.0293141
AEBP2	1.26347	1.02354	1.55963	0.0295149
UBE2Q2	1.21899	1.01988	1.45697	0.0295331
SRSF10	1.2384	1.02085	1.50231	0.0300617
EFCAB7	1.22002	1.01917	1.46046	0.0302457
SCFD1	1.31961	1.02595	1.69732	0.030816
UTP3	1.26536	1.02169	1.56713	0.0310351
FAIM	1.20089	1.01662	1.41857	0.0312457
CUL1	1.36125	1.02775	1.80297	0.0314889
TMEM39A	1.31668	1.02442	1.69233	0.0316868
DDX46	1.35197	1.02678	1.78015	0.0316949
CHRNA4	0.649289	0.437688	0.963189	0.0318442
ICE1	1.31227	1.02388	1.68188	0.0318465
BRMS1L	1.2857	1.02191	1.61759	0.0319582
FZD3	1.14884	1.01197	1.30422	0.0320462
OR2H1	0.602211	0.378713	0.957608	0.0321127
TTL	0.688747	0.489485	0.969125	0.0323593
MRPL3	1.33999	1.02473	1.75223	0.0324791
CCT5	1.32901	1.02356	1.72561	0.0327839
SLC12A2	1.16076	1.01217	1.33117	0.0329192
PITPNB	1.31155	1.02177	1.68351	0.0332539
DNAJC27	1.32037	1.02227	1.70541	0.0332835
R3HDM1	1.38261	1.02591	1.86334	0.0333377
NOLC1	1.25981	1.01822	1.55873	0.0334904
CYP11B2	0.758906	0.588331	0.978936	0.0336817
CCNJ	1.26317	1.01804	1.56733	0.0338084
AASDHPPT	1.24711	1.01699	1.5293	0.0338483
FAT4	1.20234	1.0141	1.42553	0.0339103
ZNHIT6	1.25935	1.01718	1.55917	0.0343197
DNAJC9	1.24965	1.01622	1.5367	0.0346488
DHX57	1.39045	1.0236	1.88878	0.0349266
LCAT	1.2967	1.01802	1.65167	0.0353212
CENPL	1.21579	1.01303	1.45913	0.035811
PLA2G4F	0.755917	0.582085	0.981663	0.0358364
NUSAP1	1.2035	1.01201	1.43123	0.0361714
SRP9	1.43069	1.0232	2.00048	0.0362572
FLVCR1	1.18083	1.01067	1.37963	0.0362939
HSF2	1.21526	1.01224	1.459	0.0365783
ALKBH8	1.25431	1.01416	1.55131	0.0366465
BRIX1	1.25973	1.01397	1.56505	0.0370427
SUPT16H	1.2936	1.0155	1.64787	0.0371155
ZNF106	1.3052	1.01565	1.67729	0.0374088
MCM8	1.1649	1.00867	1.34533	0.0377529
DCAF16	1.24026	1.01226	1.51963	0.0377546
ARID4A	1.33205	1.01615	1.74617	0.0378986
SPRTN	1.26308	1.01252	1.57564	0.0384285
GAMT	0.769592	0.600456	0.986369	0.0386061
DYNC1LI1	1.31437	1.01414	1.7035	0.038822
FBXO5	1.16881	1.00793	1.35536	0.0389685
EFCAB2	0.735644	0.549604	0.984658	0.0390273
RIOK1	1.25693	1.01149	1.56191	0.0391049
SLC35B4	1.23646	1.01055	1.51287	0.0392157
SLC30A6	1.28227	1.01183	1.625	0.0396588
MCM6	1.25069	1.01064	1.54776	0.0396607
RAN	1.23463	1.00969	1.50969	0.0399837
RFC4	1.21384	1.00841	1.4611	0.0405081
UBA2	1.28216	1.01068	1.62656	0.0406079
PLXDC1	1.21935	1.0083	1.47458	0.04083
ATAD5	1.37012	1.01299	1.85317	0.0409817
C1orf109	1.2664	1.00904	1.58939	0.0415864
TRADD	0.695208	0.490005	0.986345	0.0416498
MEF2D	0.757841	0.580369	0.989583	0.0416609
HSPD1	1.20758	1.00697	1.44816	0.041861
MNAT1	1.22983	1.00739	1.50138	0.0421279
ABCB10	1.21264	1.00654	1.46095	0.0425034
METTL8	1.22446	1.0064	1.48978	0.0429975
CGA	0.687166	0.477696	0.988489	0.0431378
MED17	1.26389	1.00711	1.58613	0.0432671
INPP4A	1.19622	1.00501	1.4238	0.0437789
SHCBP1	1.17171	1.00434	1.36696	0.0438997
PTPN12	1.25071	1.00612	1.55476	0.0439089
PARP2	1.32341	1.00745	1.73845	0.0440805
HPS5	1.24202	1.00568	1.53389	0.0441607
KIF18A	1.17505	1.00412	1.37508	0.0442998
BNIP2	1.22188	1.00461	1.48614	0.0448535
WRN	1.26358	1.00535	1.58814	0.0448879
MITD1	1.24136	1.00487	1.53351	0.0449596
BUB1	1.14359	1.00299	1.3039	0.0450123
POLG2	1.20179	1.00398	1.43857	0.0451515
FXYD1	0.826189	0.68532	0.996013	0.0453012
HADH	0.776621	0.606245	0.994879	0.0454366
CAPN11	0.65007	0.426017	0.99196	0.0457814
LUC7L2	1.28597	1.00461	1.64613	0.0458792
NACA	1.24608	1.00397	1.54658	0.0459411
RNF151	0.700759	0.494134	0.993785	0.0460496
KNTC1	1.21416	1.0033	1.46934	0.0461773
NUDT7	0.717734	0.517889	0.994697	0.0463821
EXOSC9	1.20688	1.00279	1.4525	0.046653
TEX30	1.17972	1.00244	1.38835	0.0466716
KPNA2	1.23126	1.00303	1.51143	0.0467145
DCUN1D5	1.21642	1.00279	1.47557	0.046789
TNKS2	1.22455	1.00288	1.49521	0.0467945
OLA1	1.33095	1.0039	1.76454	0.0469229
KRT36	0.622094	0.389327	0.994025	0.0471415
TWF2	0.685099	0.4716	0.995253	0.0471513
CDV3	1.34694	1.00367	1.80762	0.0472152
METTL3	1.15	1.00152	1.32049	0.0475357
TOMM20	1.24385	1.00232	1.54358	0.0475904
IRAK1BP1	1.21054	1.00196	1.46252	0.0476687
GNPNAT1	1.21442	1.00139	1.47277	0.0483778
LIG3	1.23813	1.00133	1.53092	0.0485778
CSGALNACT2	1.1651	1.00074	1.35645	0.0489022
HIVEP2	1.27184	1.00058	1.61664	0.0494505
CDC123	1.35854	1.00015	1.84537	0.0498899
